# Supplementary material for: Unveiling the NEFH+ malignant cell subtype: Insights from single-cell RNA sequencing in prostate cancer progression and tumor microenvironment interactions
Source: Front Immunol. 2024 Dec 20;15:1517679. doi: 10.3389/fimmu.2024.1517679 (PMC11695424; doi:10.3389/fimmu.2024.1517679)
Supplement: Supplementary file 4 [file Table2.xlsx]

## Sheet: siRNA sequence
	siRNA sequence
siIRX4-1	CUUAGUGACUUGGACGACU
siIRX4-2	CGGUCUACUGCCCGGUCUA
siNC	UUCUCCGAACGUGUCACGU

## Sheet: qPCR primer sequence
	qPCR primer sequence
F	CCAAGGATGGTTCGGGATCT
R	CGCTGTCCATGGTTCCATAC
