# Supplementary material for: Unveiling the NEFH+ malignant cell subtype: Insights from single-cell RNA sequencing in prostate cancer progression and tumor microenvironment interactions
Source: Front Immunol. 2024 Dec 20;15:1517679. doi: 10.3389/fimmu.2024.1517679 (PMC11695424; doi:10.3389/fimmu.2024.1517679)
Supplement: Supplementary file 5 [file Table3.xlsx]

## Sheet: Supplementary Table 1.df
Suplementary Table 2: Inferring and Analyzing Communication Between Tumor Cell Subpopulations and Other Cell Types from Single-Cell Data Using CellChat.
	source	target	ligand	receptor	prob	pval	interaction_name	interaction_name_2	pathway_name	annotation	evidence
1	Fibroblasts	C0 TRPM4+ malignant cells	BMP4	BMPR1B_BMPR2	0.00115391	0	BMP4_BMPR1B_BMPR2	BMP4 - (BMPR1B+BMPR2)	BMP	Secreted Signaling	KEGG: hsa04350; PMID:26893264
2	C0 TRPM4+ malignant cells	ECs	GDF15	TGFBR2	0.0433616	0	GDF15_TGFBR2	GDF15 - TGFBR2	GDF	Secreted Signaling	KEGG: hsa04350
3	C1 SLPI+ malignant cells	ECs	GDF15	TGFBR2	0.0144686	0	GDF15_TGFBR2	GDF15 - TGFBR2	GDF	Secreted Signaling	KEGG: hsa04350
4	C3 NEFH+ malignant cells	ECs	GDF15	TGFBR2	0.0061954	0	GDF15_TGFBR2	GDF15 - TGFBR2	GDF	Secreted Signaling	KEGG: hsa04350
5	Fibroblasts	Fibroblasts	FGF7	FGFR1	0.0034803	0	FGF7_FGFR1	FGF7 - FGFR1	FGF	Secreted Signaling	PMC: 4393358
6	C0 TRPM4+ malignant cells	Fibroblasts	PDGFA	PDGFRA	0.0011005	0	PDGFA_PDGFRA	PDGFA - PDGFRA	PDGF	Secreted Signaling	PMID: 15207812
7	C0 TRPM4+ malignant cells	Pericytes_SMCs	PDGFA	PDGFRB	0.00398266	0	PDGFA_PDGFRB	PDGFA - PDGFRB	PDGF	Secreted Signaling	PMID: 15207812
8	C0 TRPM4+ malignant cells	Fibroblasts	PDGFA	PDGFRB	0.000965101	0	PDGFA_PDGFRB	PDGFA - PDGFRB	PDGF	Secreted Signaling	PMID: 15207812
9	C0 TRPM4+ malignant cells	ECs	VEGFA	FLT1	0.00221051	0	VEGFA_VEGFR1	VEGFA - VEGFR1	VEGF	Secreted Signaling	KEGG: hsa04370; PMID: 16633338
10	C3 NEFH+ malignant cells	ECs	VEGFA	FLT1	0.0186147	0	VEGFA_VEGFR1	VEGFA - VEGFR1	VEGF	Secreted Signaling	KEGG: hsa04370; PMID: 16633338
11	Myeloid_cells	ECs	VEGFA	FLT1	0.00241098	0	VEGFA_VEGFR1	VEGFA - VEGFR1	VEGF	Secreted Signaling	KEGG: hsa04370; PMID: 16633338
12	MCs	ECs	VEGFA	FLT1	0.0051272	0	VEGFA_VEGFR1	VEGFA - VEGFR1	VEGF	Secreted Signaling	KEGG: hsa04370; PMID: 16633338
13	C0 TRPM4+ malignant cells	ECs	VEGFA	KDR	0.00156057	0	VEGFA_VEGFR2	VEGFA - VEGFR2	VEGF	Secreted Signaling	KEGG: hsa04370; PMID: 16633338
14	C3 NEFH+ malignant cells	ECs	VEGFA	KDR	0.0132054	0	VEGFA_VEGFR2	VEGFA - VEGFR2	VEGF	Secreted Signaling	KEGG: hsa04370; PMID: 16633338
15	Myeloid_cells	ECs	VEGFA	KDR	0.0017022	0	VEGFA_VEGFR2	VEGFA - VEGFR2	VEGF	Secreted Signaling	KEGG: hsa04370; PMID: 16633338
16	MCs	ECs	VEGFA	KDR	0.0036228	0	VEGFA_VEGFR2	VEGFA - VEGFR2	VEGF	Secreted Signaling	KEGG: hsa04370; PMID: 16633338
17	pDCs	ECs	VEGFB	FLT1	0.00378329	0	VEGFB_VEGFR1	VEGFB - VEGFR1	VEGF	Secreted Signaling	KEGG: hsa04370; PMID: 16633338
18	Pericytes_SMCs	ECs	PGF	FLT1	0.00574723	0	PGF_VEGFR1	PGF - VEGFR1	VEGF	Secreted Signaling	KEGG: hsa04370; PMID: 16633338
19	Fibroblasts	ECs	PGF	FLT1	0.00618108	0	PGF_VEGFR1	PGF - VEGFR1	VEGF	Secreted Signaling	KEGG: hsa04370; PMID: 16633338
20	C0 TRPM4+ malignant cells	ECs	VEGFA	FLT1_KDR	0.00190248	0	VEGFA_VEGFR1R2	VEGFA - VEGFR1R2	VEGF	Secreted Signaling	PMID: 16633338
21	C3 NEFH+ malignant cells	ECs	VEGFA	FLT1_KDR	0.0160576	0	VEGFA_VEGFR1R2	VEGFA - VEGFR1R2	VEGF	Secreted Signaling	PMID: 16633338
22	Myeloid_cells	ECs	VEGFA	FLT1_KDR	0.00207507	0	VEGFA_VEGFR1R2	VEGFA - VEGFR1R2	VEGF	Secreted Signaling	PMID: 16633338
23	MCs	ECs	VEGFA	FLT1_KDR	0.00441453	0	VEGFA_VEGFR1R2	VEGFA - VEGFR1R2	VEGF	Secreted Signaling	PMID: 16633338
24	C0 TRPM4+ malignant cells	C0 TRPM4+ malignant cells	IGF1	IGF1R	0.000758986	0	IGF1_IGF1R	IGF1 - IGF1R	IGF	Secreted Signaling	PMID: 14604834
25	Fibroblasts	C0 TRPM4+ malignant cells	IGF1	IGF1R	0.00365628	0	IGF1_IGF1R	IGF1 - IGF1R	IGF	Secreted Signaling	PMID: 14604834
26	C0 TRPM4+ malignant cells	C3 NEFH+ malignant cells	IGF1	IGF1R	0.00119382	0	IGF1_IGF1R	IGF1 - IGF1R	IGF	Secreted Signaling	PMID: 14604834
27	Fibroblasts	C3 NEFH+ malignant cells	IGF1	IGF1R	0.00572005	0	IGF1_IGF1R	IGF1 - IGF1R	IGF	Secreted Signaling	PMID: 14604834
28	Fibroblasts	C0 TRPM4+ malignant cells	CXCL12	CXCR4	0.00928425	0	CXCL12_CXCR4	CXCL12 - CXCR4	CXCL	Secreted Signaling	KEGG: hsa04060
29	Fibroblasts	C1 SLPI+ malignant cells	CXCL12	CXCR4	0.00324856	0	CXCL12_CXCR4	CXCL12 - CXCR4	CXCL	Secreted Signaling	KEGG: hsa04060
30	Fibroblasts	C2 MIR205HG+ malignant cells	CXCL12	CXCR4	0.00534398	0	CXCL12_CXCR4	CXCL12 - CXCR4	CXCL	Secreted Signaling	KEGG: hsa04060
31	Fibroblasts	C3 NEFH+ malignant cells	CXCL12	CXCR4	0.00355101	0	CXCL12_CXCR4	CXCL12 - CXCR4	CXCL	Secreted Signaling	KEGG: hsa04060
32	Fibroblasts	T_NK	CXCL12	CXCR4	0.0432624	0	CXCL12_CXCR4	CXCL12 - CXCR4	CXCL	Secreted Signaling	KEGG: hsa04060
33	Fibroblasts	B_Plasma	CXCL12	CXCR4	0.0394766	0	CXCL12_CXCR4	CXCL12 - CXCR4	CXCL	Secreted Signaling	KEGG: hsa04060
34	Fibroblasts	ECs	CXCL12	CXCR4	0.00305805	0	CXCL12_CXCR4	CXCL12 - CXCR4	CXCL	Secreted Signaling	KEGG: hsa04060
35	Fibroblasts	Myeloid_cells	CXCL12	CXCR4	0.0280957	0	CXCL12_CXCR4	CXCL12 - CXCR4	CXCL	Secreted Signaling	KEGG: hsa04060
36	Fibroblasts	MCs	CXCL12	CXCR4	0.00441159	0	CXCL12_CXCR4	CXCL12 - CXCR4	CXCL	Secreted Signaling	KEGG: hsa04060
37	Fibroblasts	Pericytes_SMCs	CXCL12	CXCR4	0.00405411	0	CXCL12_CXCR4	CXCL12 - CXCR4	CXCL	Secreted Signaling	KEGG: hsa04060
38	Fibroblasts	Fibroblasts	CXCL12	CXCR4	0.00442338	0	CXCL12_CXCR4	CXCL12 - CXCR4	CXCL	Secreted Signaling	KEGG: hsa04060
39	Fibroblasts	pDCs	CXCL12	CXCR4	0.0388821	0	CXCL12_CXCR4	CXCL12 - CXCR4	CXCL	Secreted Signaling	KEGG: hsa04060
40	C0 TRPM4+ malignant cells	C0 TRPM4+ malignant cells	MIF	CD74_CXCR4	0.0509941	0	MIF_CD74_CXCR4	MIF - (CD74+CXCR4)	MIF	Secreted Signaling	PMID: 29637711; PMID: 24760155
41	C1 SLPI+ malignant cells	C0 TRPM4+ malignant cells	MIF	CD74_CXCR4	0.033588	0	MIF_CD74_CXCR4	MIF - (CD74+CXCR4)	MIF	Secreted Signaling	PMID: 29637711; PMID: 24760155
42	C3 NEFH+ malignant cells	C0 TRPM4+ malignant cells	MIF	CD74_CXCR4	0.0359968	0	MIF_CD74_CXCR4	MIF - (CD74+CXCR4)	MIF	Secreted Signaling	PMID: 29637711; PMID: 24760155
43	Fibroblasts	C0 TRPM4+ malignant cells	MIF	CD74_CXCR4	0.0315254	0	MIF_CD74_CXCR4	MIF - (CD74+CXCR4)	MIF	Secreted Signaling	PMID: 29637711; PMID: 24760155
44	C0 TRPM4+ malignant cells	T_NK	MIF	CD74_CXCR4	0.0769864	0	MIF_CD74_CXCR4	MIF - (CD74+CXCR4)	MIF	Secreted Signaling	PMID: 29637711; PMID: 24760155
45	C1 SLPI+ malignant cells	T_NK	MIF	CD74_CXCR4	0.0511868	0	MIF_CD74_CXCR4	MIF - (CD74+CXCR4)	MIF	Secreted Signaling	PMID: 29637711; PMID: 24760155
46	C2 MIR205HG+ malignant cells	T_NK	MIF	CD74_CXCR4	0.0406208	0	MIF_CD74_CXCR4	MIF - (CD74+CXCR4)	MIF	Secreted Signaling	PMID: 29637711; PMID: 24760155
47	C3 NEFH+ malignant cells	T_NK	MIF	CD74_CXCR4	0.054786	0	MIF_CD74_CXCR4	MIF - (CD74+CXCR4)	MIF	Secreted Signaling	PMID: 29637711; PMID: 24760155
48	Pericytes_SMCs	T_NK	MIF	CD74_CXCR4	0.0430421	0	MIF_CD74_CXCR4	MIF - (CD74+CXCR4)	MIF	Secreted Signaling	PMID: 29637711; PMID: 24760155
49	Fibroblasts	T_NK	MIF	CD74_CXCR4	0.0480972	0	MIF_CD74_CXCR4	MIF - (CD74+CXCR4)	MIF	Secreted Signaling	PMID: 29637711; PMID: 24760155
50	C0 TRPM4+ malignant cells	B_Plasma	MIF	CD74_CXCR4	0.186805	0	MIF_CD74_CXCR4	MIF - (CD74+CXCR4)	MIF	Secreted Signaling	PMID: 29637711; PMID: 24760155
51	C1 SLPI+ malignant cells	B_Plasma	MIF	CD74_CXCR4	0.129361	0	MIF_CD74_CXCR4	MIF - (CD74+CXCR4)	MIF	Secreted Signaling	PMID: 29637711; PMID: 24760155
52	C2 MIR205HG+ malignant cells	B_Plasma	MIF	CD74_CXCR4	0.104434	0	MIF_CD74_CXCR4	MIF - (CD74+CXCR4)	MIF	Secreted Signaling	PMID: 29637711; PMID: 24760155
53	C3 NEFH+ malignant cells	B_Plasma	MIF	CD74_CXCR4	0.137659	0	MIF_CD74_CXCR4	MIF - (CD74+CXCR4)	MIF	Secreted Signaling	PMID: 29637711; PMID: 24760155
54	T_NK	B_Plasma	MIF	CD74_CXCR4	0.0489167	0	MIF_CD74_CXCR4	MIF - (CD74+CXCR4)	MIF	Secreted Signaling	PMID: 29637711; PMID: 24760155
55	B_Plasma	B_Plasma	MIF	CD74_CXCR4	0.0438807	0	MIF_CD74_CXCR4	MIF - (CD74+CXCR4)	MIF	Secreted Signaling	PMID: 29637711; PMID: 24760155
56	ECs	B_Plasma	MIF	CD74_CXCR4	0.0509112	0	MIF_CD74_CXCR4	MIF - (CD74+CXCR4)	MIF	Secreted Signaling	PMID: 29637711; PMID: 24760155
57	Myeloid_cells	B_Plasma	MIF	CD74_CXCR4	0.0359772	0	MIF_CD74_CXCR4	MIF - (CD74+CXCR4)	MIF	Secreted Signaling	PMID: 29637711; PMID: 24760155
58	MCs	B_Plasma	MIF	CD74_CXCR4	0.0387063	0	MIF_CD74_CXCR4	MIF - (CD74+CXCR4)	MIF	Secreted Signaling	PMID: 29637711; PMID: 24760155
59	Pericytes_SMCs	B_Plasma	MIF	CD74_CXCR4	0.110222	0	MIF_CD74_CXCR4	MIF - (CD74+CXCR4)	MIF	Secreted Signaling	PMID: 29637711; PMID: 24760155
60	Fibroblasts	B_Plasma	MIF	CD74_CXCR4	0.12216	0	MIF_CD74_CXCR4	MIF - (CD74+CXCR4)	MIF	Secreted Signaling	PMID: 29637711; PMID: 24760155
61	pDCs	B_Plasma	MIF	CD74_CXCR4	0.0384991	0	MIF_CD74_CXCR4	MIF - (CD74+CXCR4)	MIF	Secreted Signaling	PMID: 29637711; PMID: 24760155
62	C0 TRPM4+ malignant cells	ECs	MIF	CD74_CXCR4	0.0545893	0	MIF_CD74_CXCR4	MIF - (CD74+CXCR4)	MIF	Secreted Signaling	PMID: 29637711; PMID: 24760155
63	C1 SLPI+ malignant cells	ECs	MIF	CD74_CXCR4	0.0360026	0	MIF_CD74_CXCR4	MIF - (CD74+CXCR4)	MIF	Secreted Signaling	PMID: 29637711; PMID: 24760155
64	C3 NEFH+ malignant cells	ECs	MIF	CD74_CXCR4	0.0385776	0	MIF_CD74_CXCR4	MIF - (CD74+CXCR4)	MIF	Secreted Signaling	PMID: 29637711; PMID: 24760155
65	Pericytes_SMCs	ECs	MIF	CD74_CXCR4	0.0301971	0	MIF_CD74_CXCR4	MIF - (CD74+CXCR4)	MIF	Secreted Signaling	PMID: 29637711; PMID: 24760155
66	Fibroblasts	ECs	MIF	CD74_CXCR4	0.0337968	0	MIF_CD74_CXCR4	MIF - (CD74+CXCR4)	MIF	Secreted Signaling	PMID: 29637711; PMID: 24760155
67	C0 TRPM4+ malignant cells	Myeloid_cells	MIF	CD74_CXCR4	0.168575	0	MIF_CD74_CXCR4	MIF - (CD74+CXCR4)	MIF	Secreted Signaling	PMID: 29637711; PMID: 24760155
68	C1 SLPI+ malignant cells	Myeloid_cells	MIF	CD74_CXCR4	0.115937	0	MIF_CD74_CXCR4	MIF - (CD74+CXCR4)	MIF	Secreted Signaling	PMID: 29637711; PMID: 24760155
69	C2 MIR205HG+ malignant cells	Myeloid_cells	MIF	CD74_CXCR4	0.0933201	0	MIF_CD74_CXCR4	MIF - (CD74+CXCR4)	MIF	Secreted Signaling	PMID: 29637711; PMID: 24760155
70	C3 NEFH+ malignant cells	Myeloid_cells	MIF	CD74_CXCR4	0.123497	0	MIF_CD74_CXCR4	MIF - (CD74+CXCR4)	MIF	Secreted Signaling	PMID: 29637711; PMID: 24760155
71	T_NK	Myeloid_cells	MIF	CD74_CXCR4	0.0434245	0	MIF_CD74_CXCR4	MIF - (CD74+CXCR4)	MIF	Secreted Signaling	PMID: 29637711; PMID: 24760155
72	B_Plasma	Myeloid_cells	MIF	CD74_CXCR4	0.0389308	0	MIF_CD74_CXCR4	MIF - (CD74+CXCR4)	MIF	Secreted Signaling	PMID: 29637711; PMID: 24760155
73	ECs	Myeloid_cells	MIF	CD74_CXCR4	0.0452057	0	MIF_CD74_CXCR4	MIF - (CD74+CXCR4)	MIF	Secreted Signaling	PMID: 29637711; PMID: 24760155
74	Myeloid_cells	Myeloid_cells	MIF	CD74_CXCR4	0.0318891	0	MIF_CD74_CXCR4	MIF - (CD74+CXCR4)	MIF	Secreted Signaling	PMID: 29637711; PMID: 24760155
75	MCs	Myeloid_cells	MIF	CD74_CXCR4	0.0343191	0	MIF_CD74_CXCR4	MIF - (CD74+CXCR4)	MIF	Secreted Signaling	PMID: 29637711; PMID: 24760155
76	Pericytes_SMCs	Myeloid_cells	MIF	CD74_CXCR4	0.0985601	0	MIF_CD74_CXCR4	MIF - (CD74+CXCR4)	MIF	Secreted Signaling	PMID: 29637711; PMID: 24760155
77	Fibroblasts	Myeloid_cells	MIF	CD74_CXCR4	0.10939	0	MIF_CD74_CXCR4	MIF - (CD74+CXCR4)	MIF	Secreted Signaling	PMID: 29637711; PMID: 24760155
78	pDCs	Myeloid_cells	MIF	CD74_CXCR4	0.0341345	0	MIF_CD74_CXCR4	MIF - (CD74+CXCR4)	MIF	Secreted Signaling	PMID: 29637711; PMID: 24760155
79	C0 TRPM4+ malignant cells	pDCs	MIF	CD74_CXCR4	0.188725	0	MIF_CD74_CXCR4	MIF - (CD74+CXCR4)	MIF	Secreted Signaling	PMID: 29637711; PMID: 24760155
80	C1 SLPI+ malignant cells	pDCs	MIF	CD74_CXCR4	0.130785	0	MIF_CD74_CXCR4	MIF - (CD74+CXCR4)	MIF	Secreted Signaling	PMID: 29637711; PMID: 24760155
81	C2 MIR205HG+ malignant cells	pDCs	MIF	CD74_CXCR4	0.105617	0	MIF_CD74_CXCR4	MIF - (CD74+CXCR4)	MIF	Secreted Signaling	PMID: 29637711; PMID: 24760155
82	C3 NEFH+ malignant cells	pDCs	MIF	CD74_CXCR4	0.139161	0	MIF_CD74_CXCR4	MIF - (CD74+CXCR4)	MIF	Secreted Signaling	PMID: 29637711; PMID: 24760155
83	T_NK	pDCs	MIF	CD74_CXCR4	0.0495057	0	MIF_CD74_CXCR4	MIF - (CD74+CXCR4)	MIF	Secreted Signaling	PMID: 29637711; PMID: 24760155
84	B_Plasma	pDCs	MIF	CD74_CXCR4	0.044412	0	MIF_CD74_CXCR4	MIF - (CD74+CXCR4)	MIF	Secreted Signaling	PMID: 29637711; PMID: 24760155
85	ECs	pDCs	MIF	CD74_CXCR4	0.051523	0	MIF_CD74_CXCR4	MIF - (CD74+CXCR4)	MIF	Secreted Signaling	PMID: 29637711; PMID: 24760155
86	Myeloid_cells	pDCs	MIF	CD74_CXCR4	0.0364164	0	MIF_CD74_CXCR4	MIF - (CD74+CXCR4)	MIF	Secreted Signaling	PMID: 29637711; PMID: 24760155
87	MCs	pDCs	MIF	CD74_CXCR4	0.0391774	0	MIF_CD74_CXCR4	MIF - (CD74+CXCR4)	MIF	Secreted Signaling	PMID: 29637711; PMID: 24760155
88	Pericytes_SMCs	pDCs	MIF	CD74_CXCR4	0.111463	0	MIF_CD74_CXCR4	MIF - (CD74+CXCR4)	MIF	Secreted Signaling	PMID: 29637711; PMID: 24760155
89	Fibroblasts	pDCs	MIF	CD74_CXCR4	0.123516	0	MIF_CD74_CXCR4	MIF - (CD74+CXCR4)	MIF	Secreted Signaling	PMID: 29637711; PMID: 24760155
90	pDCs	pDCs	MIF	CD74_CXCR4	0.0389678	0	MIF_CD74_CXCR4	MIF - (CD74+CXCR4)	MIF	Secreted Signaling	PMID: 29637711; PMID: 24760155
91	C0 TRPM4+ malignant cells	C0 TRPM4+ malignant cells	MIF	CD74_CD44	0.0464146	0	MIF_CD74_CD44	MIF - (CD74+CD44)	MIF	Secreted Signaling	PMID: 29637711; PMID: 26175090
92	C1 SLPI+ malignant cells	C0 TRPM4+ malignant cells	MIF	CD74_CD44	0.0305214	0	MIF_CD74_CD44	MIF - (CD74+CD44)	MIF	Secreted Signaling	PMID: 29637711; PMID: 26175090
93	C2 MIR205HG+ malignant cells	C0 TRPM4+ malignant cells	MIF	CD74_CD44	0.0241127	0	MIF_CD74_CD44	MIF - (CD74+CD44)	MIF	Secreted Signaling	PMID: 29637711; PMID: 26175090
94	C3 NEFH+ malignant cells	C0 TRPM4+ malignant cells	MIF	CD74_CD44	0.0327177	0	MIF_CD74_CD44	MIF - (CD74+CD44)	MIF	Secreted Signaling	PMID: 29637711; PMID: 26175090
95	Pericytes_SMCs	C0 TRPM4+ malignant cells	MIF	CD74_CD44	0.0255763	0	MIF_CD74_CD44	MIF - (CD74+CD44)	MIF	Secreted Signaling	PMID: 29637711; PMID: 26175090
96	Fibroblasts	C0 TRPM4+ malignant cells	MIF	CD74_CD44	0.0286415	0	MIF_CD74_CD44	MIF - (CD74+CD44)	MIF	Secreted Signaling	PMID: 29637711; PMID: 26175090
97	C0 TRPM4+ malignant cells	C2 MIR205HG+ malignant cells	MIF	CD74_CD44	0.0238536	0	MIF_CD74_CD44	MIF - (CD74+CD44)	MIF	Secreted Signaling	PMID: 29637711; PMID: 26175090
98	C1 SLPI+ malignant cells	C2 MIR205HG+ malignant cells	MIF	CD74_CD44	0.0155597	0.04	MIF_CD74_CD44	MIF - (CD74+CD44)	MIF	Secreted Signaling	PMID: 29637711; PMID: 26175090
99	C3 NEFH+ malignant cells	C2 MIR205HG+ malignant cells	MIF	CD74_CD44	0.0166978	0.01	MIF_CD74_CD44	MIF - (CD74+CD44)	MIF	Secreted Signaling	PMID: 29637711; PMID: 26175090
100	C0 TRPM4+ malignant cells	C3 NEFH+ malignant cells	MIF	CD74_CD44	0.0209045	0	MIF_CD74_CD44	MIF - (CD74+CD44)	MIF	Secreted Signaling	PMID: 29637711; PMID: 26175090
101	C0 TRPM4+ malignant cells	T_NK	MIF	CD74_CD44	0.0304937	0	MIF_CD74_CD44	MIF - (CD74+CD44)	MIF	Secreted Signaling	PMID: 29637711; PMID: 26175090
102	C1 SLPI+ malignant cells	T_NK	MIF	CD74_CD44	0.0199381	0	MIF_CD74_CD44	MIF - (CD74+CD44)	MIF	Secreted Signaling	PMID: 29637711; PMID: 26175090
103	C2 MIR205HG+ malignant cells	T_NK	MIF	CD74_CD44	0.0157156	0	MIF_CD74_CD44	MIF - (CD74+CD44)	MIF	Secreted Signaling	PMID: 29637711; PMID: 26175090
104	C3 NEFH+ malignant cells	T_NK	MIF	CD74_CD44	0.0213896	0	MIF_CD74_CD44	MIF - (CD74+CD44)	MIF	Secreted Signaling	PMID: 29637711; PMID: 26175090
105	Pericytes_SMCs	T_NK	MIF	CD74_CD44	0.0166782	0	MIF_CD74_CD44	MIF - (CD74+CD44)	MIF	Secreted Signaling	PMID: 29637711; PMID: 26175090
106	Fibroblasts	T_NK	MIF	CD74_CD44	0.0186975	0	MIF_CD74_CD44	MIF - (CD74+CD44)	MIF	Secreted Signaling	PMID: 29637711; PMID: 26175090
107	C0 TRPM4+ malignant cells	B_Plasma	MIF	CD74_CD44	0.0767521	0	MIF_CD74_CD44	MIF - (CD74+CD44)	MIF	Secreted Signaling	PMID: 29637711; PMID: 26175090
108	C1 SLPI+ malignant cells	B_Plasma	MIF	CD74_CD44	0.0510267	0	MIF_CD74_CD44	MIF - (CD74+CD44)	MIF	Secreted Signaling	PMID: 29637711; PMID: 26175090
109	C2 MIR205HG+ malignant cells	B_Plasma	MIF	CD74_CD44	0.0404923	0	MIF_CD74_CD44	MIF - (CD74+CD44)	MIF	Secreted Signaling	PMID: 29637711; PMID: 26175090
110	C3 NEFH+ malignant cells	B_Plasma	MIF	CD74_CD44	0.0546153	0	MIF_CD74_CD44	MIF - (CD74+CD44)	MIF	Secreted Signaling	PMID: 29637711; PMID: 26175090
111	T_NK	B_Plasma	MIF	CD74_CD44	0.0182729	0	MIF_CD74_CD44	MIF - (CD74+CD44)	MIF	Secreted Signaling	PMID: 29637711; PMID: 26175090
112	B_Plasma	B_Plasma	MIF	CD74_CD44	0.0163376	0	MIF_CD74_CD44	MIF - (CD74+CD44)	MIF	Secreted Signaling	PMID: 29637711; PMID: 26175090
113	ECs	B_Plasma	MIF	CD74_CD44	0.019043	0	MIF_CD74_CD44	MIF - (CD74+CD44)	MIF	Secreted Signaling	PMID: 29637711; PMID: 26175090
114	Myeloid_cells	B_Plasma	MIF	CD74_CD44	0.0133258	0	MIF_CD74_CD44	MIF - (CD74+CD44)	MIF	Secreted Signaling	PMID: 29637711; PMID: 26175090
115	MCs	B_Plasma	MIF	CD74_CD44	0.0143622	0	MIF_CD74_CD44	MIF - (CD74+CD44)	MIF	Secreted Signaling	PMID: 29637711; PMID: 26175090
116	Pericytes_SMCs	B_Plasma	MIF	CD74_CD44	0.0429063	0	MIF_CD74_CD44	MIF - (CD74+CD44)	MIF	Secreted Signaling	PMID: 29637711; PMID: 26175090
117	Fibroblasts	B_Plasma	MIF	CD74_CD44	0.0479462	0	MIF_CD74_CD44	MIF - (CD74+CD44)	MIF	Secreted Signaling	PMID: 29637711; PMID: 26175090
118	pDCs	B_Plasma	MIF	CD74_CD44	0.0142834	0	MIF_CD74_CD44	MIF - (CD74+CD44)	MIF	Secreted Signaling	PMID: 29637711; PMID: 26175090
119	C0 TRPM4+ malignant cells	Myeloid_cells	MIF	CD74_CD44	0.0796745	0	MIF_CD74_CD44	MIF - (CD74+CD44)	MIF	Secreted Signaling	PMID: 29637711; PMID: 26175090
120	C1 SLPI+ malignant cells	Myeloid_cells	MIF	CD74_CD44	0.0530258	0	MIF_CD74_CD44	MIF - (CD74+CD44)	MIF	Secreted Signaling	PMID: 29637711; PMID: 26175090
121	C2 MIR205HG+ malignant cells	Myeloid_cells	MIF	CD74_CD44	0.042097	0	MIF_CD74_CD44	MIF - (CD74+CD44)	MIF	Secreted Signaling	PMID: 29637711; PMID: 26175090
122	C3 NEFH+ malignant cells	Myeloid_cells	MIF	CD74_CD44	0.0567466	0	MIF_CD74_CD44	MIF - (CD74+CD44)	MIF	Secreted Signaling	PMID: 29637711; PMID: 26175090
123	T_NK	Myeloid_cells	MIF	CD74_CD44	0.0190146	0	MIF_CD74_CD44	MIF - (CD74+CD44)	MIF	Secreted Signaling	PMID: 29637711; PMID: 26175090
124	B_Plasma	Myeloid_cells	MIF	CD74_CD44	0.017002	0	MIF_CD74_CD44	MIF - (CD74+CD44)	MIF	Secreted Signaling	PMID: 29637711; PMID: 26175090
125	ECs	Myeloid_cells	MIF	CD74_CD44	0.0198153	0	MIF_CD74_CD44	MIF - (CD74+CD44)	MIF	Secreted Signaling	PMID: 29637711; PMID: 26175090
126	Myeloid_cells	Myeloid_cells	MIF	CD74_CD44	0.0138695	0	MIF_CD74_CD44	MIF - (CD74+CD44)	MIF	Secreted Signaling	PMID: 29637711; PMID: 26175090
127	MCs	Myeloid_cells	MIF	CD74_CD44	0.0149476	0	MIF_CD74_CD44	MIF - (CD74+CD44)	MIF	Secreted Signaling	PMID: 29637711; PMID: 26175090
128	Pericytes_SMCs	Myeloid_cells	MIF	CD74_CD44	0.0446023	0	MIF_CD74_CD44	MIF - (CD74+CD44)	MIF	Secreted Signaling	PMID: 29637711; PMID: 26175090
129	Fibroblasts	Myeloid_cells	MIF	CD74_CD44	0.049831	0	MIF_CD74_CD44	MIF - (CD74+CD44)	MIF	Secreted Signaling	PMID: 29637711; PMID: 26175090
130	pDCs	Myeloid_cells	MIF	CD74_CD44	0.0148656	0	MIF_CD74_CD44	MIF - (CD74+CD44)	MIF	Secreted Signaling	PMID: 29637711; PMID: 26175090
131	C0 TRPM4+ malignant cells	MCs	MIF	CD74_CD44	0.0467108	0	MIF_CD74_CD44	MIF - (CD74+CD44)	MIF	Secreted Signaling	PMID: 29637711; PMID: 26175090
132	C1 SLPI+ malignant cells	MCs	MIF	CD74_CD44	0.0307194	0	MIF_CD74_CD44	MIF - (CD74+CD44)	MIF	Secreted Signaling	PMID: 29637711; PMID: 26175090
133	C2 MIR205HG+ malignant cells	MCs	MIF	CD74_CD44	0.0242702	0	MIF_CD74_CD44	MIF - (CD74+CD44)	MIF	Secreted Signaling	PMID: 29637711; PMID: 26175090
134	C3 NEFH+ malignant cells	MCs	MIF	CD74_CD44	0.0329294	0	MIF_CD74_CD44	MIF - (CD74+CD44)	MIF	Secreted Signaling	PMID: 29637711; PMID: 26175090
135	Pericytes_SMCs	MCs	MIF	CD74_CD44	0.0257431	0	MIF_CD74_CD44	MIF - (CD74+CD44)	MIF	Secreted Signaling	PMID: 29637711; PMID: 26175090
136	Fibroblasts	MCs	MIF	CD74_CD44	0.0288277	0	MIF_CD74_CD44	MIF - (CD74+CD44)	MIF	Secreted Signaling	PMID: 29637711; PMID: 26175090
137	C0 TRPM4+ malignant cells	Pericytes_SMCs	MIF	CD74_CD44	0.0196577	0	MIF_CD74_CD44	MIF - (CD74+CD44)	MIF	Secreted Signaling	PMID: 29637711; PMID: 26175090
138	C1 SLPI+ malignant cells	Pericytes_SMCs	MIF	CD74_CD44	0.0128035	0	MIF_CD74_CD44	MIF - (CD74+CD44)	MIF	Secreted Signaling	PMID: 29637711; PMID: 26175090
139	C3 NEFH+ malignant cells	Pericytes_SMCs	MIF	CD74_CD44	0.0137429	0	MIF_CD74_CD44	MIF - (CD74+CD44)	MIF	Secreted Signaling	PMID: 29637711; PMID: 26175090
140	Fibroblasts	Pericytes_SMCs	MIF	CD74_CD44	0.0120014	0.03	MIF_CD74_CD44	MIF - (CD74+CD44)	MIF	Secreted Signaling	PMID: 29637711; PMID: 26175090
141	C0 TRPM4+ malignant cells	Fibroblasts	MIF	CD74_CD44	0.021002	0	MIF_CD74_CD44	MIF - (CD74+CD44)	MIF	Secreted Signaling	PMID: 29637711; PMID: 26175090
142	C1 SLPI+ malignant cells	Fibroblasts	MIF	CD74_CD44	0.0136856	0	MIF_CD74_CD44	MIF - (CD74+CD44)	MIF	Secreted Signaling	PMID: 29637711; PMID: 26175090
143	C3 NEFH+ malignant cells	Fibroblasts	MIF	CD74_CD44	0.0146888	0	MIF_CD74_CD44	MIF - (CD74+CD44)	MIF	Secreted Signaling	PMID: 29637711; PMID: 26175090
144	Fibroblasts	Fibroblasts	MIF	CD74_CD44	0.012829	0	MIF_CD74_CD44	MIF - (CD74+CD44)	MIF	Secreted Signaling	PMID: 29637711; PMID: 26175090
145	C0 TRPM4+ malignant cells	pDCs	MIF	CD74_CD44	0.0625947	0	MIF_CD74_CD44	MIF - (CD74+CD44)	MIF	Secreted Signaling	PMID: 29637711; PMID: 26175090
146	C1 SLPI+ malignant cells	pDCs	MIF	CD74_CD44	0.0414016	0	MIF_CD74_CD44	MIF - (CD74+CD44)	MIF	Secreted Signaling	PMID: 29637711; PMID: 26175090
147	C2 MIR205HG+ malignant cells	pDCs	MIF	CD74_CD44	0.0327857	0	MIF_CD74_CD44	MIF - (CD74+CD44)	MIF	Secreted Signaling	PMID: 29637711; PMID: 26175090
148	C3 NEFH+ malignant cells	pDCs	MIF	CD74_CD44	0.044345	0	MIF_CD74_CD44	MIF - (CD74+CD44)	MIF	Secreted Signaling	PMID: 29637711; PMID: 26175090
149	Pericytes_SMCs	pDCs	MIF	CD74_CD44	0.0347569	0	MIF_CD74_CD44	MIF - (CD74+CD44)	MIF	Secreted Signaling	PMID: 29637711; PMID: 26175090
150	Fibroblasts	pDCs	MIF	CD74_CD44	0.0388785	0	MIF_CD74_CD44	MIF - (CD74+CD44)	MIF	Secreted Signaling	PMID: 29637711; PMID: 26175090
151	Myeloid_cells	C0 TRPM4+ malignant cells	OSM	LIFR_IL6ST	0.000793746	0	OSM_LIFR_IL6ST	OSM - (LIFR+IL6ST)	OSM	Secreted Signaling	KEGG: hsa04060
152	Myeloid_cells	C3 NEFH+ malignant cells	OSM	LIFR_IL6ST	0.00188265	0	OSM_LIFR_IL6ST	OSM - (LIFR+IL6ST)	OSM	Secreted Signaling	KEGG: hsa04060
153	Myeloid_cells	ECs	OSM	LIFR_IL6ST	0.00562747	0	OSM_LIFR_IL6ST	OSM - (LIFR+IL6ST)	OSM	Secreted Signaling	KEGG: hsa04060
154	C0 TRPM4+ malignant cells	C0 TRPM4+ malignant cells	NAMPT	INSR	0.00095606	0	NAMPT_INSR	NAMPT - INSR	VISFATIN	Secreted Signaling	PMID: 28490838
155	C3 NEFH+ malignant cells	C0 TRPM4+ malignant cells	NAMPT	INSR	0.00142843	0	NAMPT_INSR	NAMPT - INSR	VISFATIN	Secreted Signaling	PMID: 28490838
156	ECs	C0 TRPM4+ malignant cells	NAMPT	INSR	0.00169543	0	NAMPT_INSR	NAMPT - INSR	VISFATIN	Secreted Signaling	PMID: 28490838
157	Myeloid_cells	C0 TRPM4+ malignant cells	NAMPT	INSR	0.00488593	0	NAMPT_INSR	NAMPT - INSR	VISFATIN	Secreted Signaling	PMID: 28490838
158	Pericytes_SMCs	C0 TRPM4+ malignant cells	NAMPT	INSR	0.00137737	0	NAMPT_INSR	NAMPT - INSR	VISFATIN	Secreted Signaling	PMID: 28490838
159	C0 TRPM4+ malignant cells	C3 NEFH+ malignant cells	NAMPT	INSR	0.000910633	0	NAMPT_INSR	NAMPT - INSR	VISFATIN	Secreted Signaling	PMID: 28490838
160	C3 NEFH+ malignant cells	C3 NEFH+ malignant cells	NAMPT	INSR	0.00136059	0	NAMPT_INSR	NAMPT - INSR	VISFATIN	Secreted Signaling	PMID: 28490838
161	ECs	C3 NEFH+ malignant cells	NAMPT	INSR	0.00161493	0	NAMPT_INSR	NAMPT - INSR	VISFATIN	Secreted Signaling	PMID: 28490838
162	Myeloid_cells	C3 NEFH+ malignant cells	NAMPT	INSR	0.00465465	0	NAMPT_INSR	NAMPT - INSR	VISFATIN	Secreted Signaling	PMID: 28490838
163	Pericytes_SMCs	C3 NEFH+ malignant cells	NAMPT	INSR	0.00131196	0	NAMPT_INSR	NAMPT - INSR	VISFATIN	Secreted Signaling	PMID: 28490838
164	C0 TRPM4+ malignant cells	ECs	NAMPT	INSR	0.00340409	0	NAMPT_INSR	NAMPT - INSR	VISFATIN	Secreted Signaling	PMID: 28490838
165	C3 NEFH+ malignant cells	ECs	NAMPT	INSR	0.00507985	0	NAMPT_INSR	NAMPT - INSR	VISFATIN	Secreted Signaling	PMID: 28490838
166	ECs	ECs	NAMPT	INSR	0.00602524	0	NAMPT_INSR	NAMPT - INSR	VISFATIN	Secreted Signaling	PMID: 28490838
167	Myeloid_cells	ECs	NAMPT	INSR	0.0172231	0	NAMPT_INSR	NAMPT - INSR	VISFATIN	Secreted Signaling	PMID: 28490838
168	Pericytes_SMCs	ECs	NAMPT	INSR	0.00489891	0	NAMPT_INSR	NAMPT - INSR	VISFATIN	Secreted Signaling	PMID: 28490838
169	C0 TRPM4+ malignant cells	ECs	NAMPT	ITGA5_ITGB1	0.00364184	0	NAMPT_ITGA5_ITGB1	NAMPT - (ITGA5+ITGB1)	VISFATIN	Secreted Signaling	PMID: 28490838
170	C3 NEFH+ malignant cells	ECs	NAMPT	ITGA5_ITGB1	0.005434	0	NAMPT_ITGA5_ITGB1	NAMPT - (ITGA5+ITGB1)	VISFATIN	Secreted Signaling	PMID: 28490838
171	ECs	ECs	NAMPT	ITGA5_ITGB1	0.00644487	0	NAMPT_ITGA5_ITGB1	NAMPT - (ITGA5+ITGB1)	VISFATIN	Secreted Signaling	PMID: 28490838
172	Myeloid_cells	ECs	NAMPT	ITGA5_ITGB1	0.0184082	0	NAMPT_ITGA5_ITGB1	NAMPT - (ITGA5+ITGB1)	VISFATIN	Secreted Signaling	PMID: 28490838
173	Pericytes_SMCs	ECs	NAMPT	ITGA5_ITGB1	0.00524051	0	NAMPT_ITGA5_ITGB1	NAMPT - (ITGA5+ITGB1)	VISFATIN	Secreted Signaling	PMID: 28490838
174	Pericytes_SMCs	ECs	ANGPT2	ITGA5_ITGB1	0.00348298	0	ANGPT2_ITGA5_ITGB1	ANGPT2 - (ITGA5+ITGB1)	ANGPT	Secreted Signaling	PMID: 20651738; PMID: 25635707
175	C0 TRPM4+ malignant cells	C2 MIR205HG+ malignant cells	MDK	SDC1	0.00797512	0	MDK_SDC1	MDK - SDC1	MK	Secreted Signaling	PMID: 28356350
176	C1 SLPI+ malignant cells	C2 MIR205HG+ malignant cells	MDK	SDC1	0.00444322	0	MDK_SDC1	MDK - SDC1	MK	Secreted Signaling	PMID: 28356350
177	C2 MIR205HG+ malignant cells	C2 MIR205HG+ malignant cells	MDK	SDC1	0.00903421	0	MDK_SDC1	MDK - SDC1	MK	Secreted Signaling	PMID: 28356350
178	C3 NEFH+ malignant cells	C2 MIR205HG+ malignant cells	MDK	SDC1	0.00791528	0	MDK_SDC1	MDK - SDC1	MK	Secreted Signaling	PMID: 28356350
179	ECs	C2 MIR205HG+ malignant cells	MDK	SDC1	0.00309328	0	MDK_SDC1	MDK - SDC1	MK	Secreted Signaling	PMID: 28356350
180	Pericytes_SMCs	C2 MIR205HG+ malignant cells	MDK	SDC1	0.00441391	0	MDK_SDC1	MDK - SDC1	MK	Secreted Signaling	PMID: 28356350
181	Fibroblasts	C2 MIR205HG+ malignant cells	MDK	SDC1	0.0146295	0	MDK_SDC1	MDK - SDC1	MK	Secreted Signaling	PMID: 28356350
182	C0 TRPM4+ malignant cells	C0 TRPM4+ malignant cells	MDK	SDC2	0.00399251	0	MDK_SDC2	MDK - SDC2	MK	Secreted Signaling	PMID: 28356350
183	C1 SLPI+ malignant cells	C0 TRPM4+ malignant cells	MDK	SDC2	0.00222042	0	MDK_SDC2	MDK - SDC2	MK	Secreted Signaling	PMID: 28356350
184	C2 MIR205HG+ malignant cells	C0 TRPM4+ malignant cells	MDK	SDC2	0.00452513	0	MDK_SDC2	MDK - SDC2	MK	Secreted Signaling	PMID: 28356350
185	C3 NEFH+ malignant cells	C0 TRPM4+ malignant cells	MDK	SDC2	0.00396243	0	MDK_SDC2	MDK - SDC2	MK	Secreted Signaling	PMID: 28356350
186	ECs	C0 TRPM4+ malignant cells	MDK	SDC2	0.00154477	0	MDK_SDC2	MDK - SDC2	MK	Secreted Signaling	PMID: 28356350
187	Pericytes_SMCs	C0 TRPM4+ malignant cells	MDK	SDC2	0.00220574	0	MDK_SDC2	MDK - SDC2	MK	Secreted Signaling	PMID: 28356350
188	Fibroblasts	C0 TRPM4+ malignant cells	MDK	SDC2	0.00734844	0	MDK_SDC2	MDK - SDC2	MK	Secreted Signaling	PMID: 28356350
189	C0 TRPM4+ malignant cells	Pericytes_SMCs	MDK	SDC2	0.00960725	0	MDK_SDC2	MDK - SDC2	MK	Secreted Signaling	PMID: 28356350
190	C1 SLPI+ malignant cells	Pericytes_SMCs	MDK	SDC2	0.00535644	0	MDK_SDC2	MDK - SDC2	MK	Secreted Signaling	PMID: 28356350
191	C2 MIR205HG+ malignant cells	Pericytes_SMCs	MDK	SDC2	0.0108807	0	MDK_SDC2	MDK - SDC2	MK	Secreted Signaling	PMID: 28356350
192	C3 NEFH+ malignant cells	Pericytes_SMCs	MDK	SDC2	0.00953527	0	MDK_SDC2	MDK - SDC2	MK	Secreted Signaling	PMID: 28356350
193	ECs	Pericytes_SMCs	MDK	SDC2	0.00373009	0	MDK_SDC2	MDK - SDC2	MK	Secreted Signaling	PMID: 28356350
194	Pericytes_SMCs	Pericytes_SMCs	MDK	SDC2	0.00532113	0	MDK_SDC2	MDK - SDC2	MK	Secreted Signaling	PMID: 28356350
195	Fibroblasts	Pericytes_SMCs	MDK	SDC2	0.0175993	0	MDK_SDC2	MDK - SDC2	MK	Secreted Signaling	PMID: 28356350
196	C0 TRPM4+ malignant cells	Fibroblasts	MDK	SDC2	0.0110077	0	MDK_SDC2	MDK - SDC2	MK	Secreted Signaling	PMID: 28356350
197	C1 SLPI+ malignant cells	Fibroblasts	MDK	SDC2	0.0061411	0	MDK_SDC2	MDK - SDC2	MK	Secreted Signaling	PMID: 28356350
198	C2 MIR205HG+ malignant cells	Fibroblasts	MDK	SDC2	0.0124645	0	MDK_SDC2	MDK - SDC2	MK	Secreted Signaling	PMID: 28356350
199	C3 NEFH+ malignant cells	Fibroblasts	MDK	SDC2	0.0109254	0	MDK_SDC2	MDK - SDC2	MK	Secreted Signaling	PMID: 28356350
200	ECs	Fibroblasts	MDK	SDC2	0.00427753	0	MDK_SDC2	MDK - SDC2	MK	Secreted Signaling	PMID: 28356350
201	Pericytes_SMCs	Fibroblasts	MDK	SDC2	0.00610065	0	MDK_SDC2	MDK - SDC2	MK	Secreted Signaling	PMID: 28356350
202	Fibroblasts	Fibroblasts	MDK	SDC2	0.020141	0	MDK_SDC2	MDK - SDC2	MK	Secreted Signaling	PMID: 28356350
203	C0 TRPM4+ malignant cells	C0 TRPM4+ malignant cells	MDK	SDC4	0.00292594	0	MDK_SDC4	MDK - SDC4	MK	Secreted Signaling	PMID: 28356350
204	C1 SLPI+ malignant cells	C0 TRPM4+ malignant cells	MDK	SDC4	0.00162648	0	MDK_SDC4	MDK - SDC4	MK	Secreted Signaling	PMID: 28356350
205	C2 MIR205HG+ malignant cells	C0 TRPM4+ malignant cells	MDK	SDC4	0.00331674	0	MDK_SDC4	MDK - SDC4	MK	Secreted Signaling	PMID: 28356350
206	C3 NEFH+ malignant cells	C0 TRPM4+ malignant cells	MDK	SDC4	0.00290387	0	MDK_SDC4	MDK - SDC4	MK	Secreted Signaling	PMID: 28356350
207	ECs	C0 TRPM4+ malignant cells	MDK	SDC4	0.00113135	0	MDK_SDC4	MDK - SDC4	MK	Secreted Signaling	PMID: 28356350
208	Pericytes_SMCs	C0 TRPM4+ malignant cells	MDK	SDC4	0.00161571	0	MDK_SDC4	MDK - SDC4	MK	Secreted Signaling	PMID: 28356350
209	Fibroblasts	C0 TRPM4+ malignant cells	MDK	SDC4	0.0053902	0	MDK_SDC4	MDK - SDC4	MK	Secreted Signaling	PMID: 28356350
210	C0 TRPM4+ malignant cells	C1 SLPI+ malignant cells	MDK	SDC4	0.00516411	0	MDK_SDC4	MDK - SDC4	MK	Secreted Signaling	PMID: 28356350
211	C1 SLPI+ malignant cells	C1 SLPI+ malignant cells	MDK	SDC4	0.0028735	0	MDK_SDC4	MDK - SDC4	MK	Secreted Signaling	PMID: 28356350
212	C2 MIR205HG+ malignant cells	C1 SLPI+ malignant cells	MDK	SDC4	0.0058521	0	MDK_SDC4	MDK - SDC4	MK	Secreted Signaling	PMID: 28356350
213	C3 NEFH+ malignant cells	C1 SLPI+ malignant cells	MDK	SDC4	0.00512525	0	MDK_SDC4	MDK - SDC4	MK	Secreted Signaling	PMID: 28356350
214	ECs	C1 SLPI+ malignant cells	MDK	SDC4	0.00199952	0	MDK_SDC4	MDK - SDC4	MK	Secreted Signaling	PMID: 28356350
215	Pericytes_SMCs	C1 SLPI+ malignant cells	MDK	SDC4	0.00285451	0	MDK_SDC4	MDK - SDC4	MK	Secreted Signaling	PMID: 28356350
216	Fibroblasts	C1 SLPI+ malignant cells	MDK	SDC4	0.00949543	0	MDK_SDC4	MDK - SDC4	MK	Secreted Signaling	PMID: 28356350
217	C0 TRPM4+ malignant cells	C3 NEFH+ malignant cells	MDK	SDC4	0.00350301	0	MDK_SDC4	MDK - SDC4	MK	Secreted Signaling	PMID: 28356350
218	C1 SLPI+ malignant cells	C3 NEFH+ malignant cells	MDK	SDC4	0.00194776	0	MDK_SDC4	MDK - SDC4	MK	Secreted Signaling	PMID: 28356350
219	C2 MIR205HG+ malignant cells	C3 NEFH+ malignant cells	MDK	SDC4	0.00397058	0	MDK_SDC4	MDK - SDC4	MK	Secreted Signaling	PMID: 28356350
220	C3 NEFH+ malignant cells	C3 NEFH+ malignant cells	MDK	SDC4	0.0034766	0	MDK_SDC4	MDK - SDC4	MK	Secreted Signaling	PMID: 28356350
221	ECs	C3 NEFH+ malignant cells	MDK	SDC4	0.00135496	0	MDK_SDC4	MDK - SDC4	MK	Secreted Signaling	PMID: 28356350
222	Pericytes_SMCs	C3 NEFH+ malignant cells	MDK	SDC4	0.00193488	0	MDK_SDC4	MDK - SDC4	MK	Secreted Signaling	PMID: 28356350
223	Fibroblasts	C3 NEFH+ malignant cells	MDK	SDC4	0.00645014	0	MDK_SDC4	MDK - SDC4	MK	Secreted Signaling	PMID: 28356350
224	C0 TRPM4+ malignant cells	C0 TRPM4+ malignant cells	MDK	ITGA6_ITGB1	0.0077528	0	MDK_ITGA6_ITGB1	MDK - (ITGA6+ITGB1)	MK	Secreted Signaling	PMID: 28356350
225	C1 SLPI+ malignant cells	C0 TRPM4+ malignant cells	MDK	ITGA6_ITGB1	0.00431893	0	MDK_ITGA6_ITGB1	MDK - (ITGA6+ITGB1)	MK	Secreted Signaling	PMID: 28356350
226	C2 MIR205HG+ malignant cells	C0 TRPM4+ malignant cells	MDK	ITGA6_ITGB1	0.00878263	0	MDK_ITGA6_ITGB1	MDK - (ITGA6+ITGB1)	MK	Secreted Signaling	PMID: 28356350
227	C3 NEFH+ malignant cells	C0 TRPM4+ malignant cells	MDK	ITGA6_ITGB1	0.00769461	0	MDK_ITGA6_ITGB1	MDK - (ITGA6+ITGB1)	MK	Secreted Signaling	PMID: 28356350
228	ECs	C0 TRPM4+ malignant cells	MDK	ITGA6_ITGB1	0.00300664	0	MDK_ITGA6_ITGB1	MDK - (ITGA6+ITGB1)	MK	Secreted Signaling	PMID: 28356350
229	Pericytes_SMCs	C0 TRPM4+ malignant cells	MDK	ITGA6_ITGB1	0.00429043	0	MDK_ITGA6_ITGB1	MDK - (ITGA6+ITGB1)	MK	Secreted Signaling	PMID: 28356350
230	Fibroblasts	C0 TRPM4+ malignant cells	MDK	ITGA6_ITGB1	0.0142243	0	MDK_ITGA6_ITGB1	MDK - (ITGA6+ITGB1)	MK	Secreted Signaling	PMID: 28356350
231	C0 TRPM4+ malignant cells	C2 MIR205HG+ malignant cells	MDK	ITGA6_ITGB1	0.00636708	0	MDK_ITGA6_ITGB1	MDK - (ITGA6+ITGB1)	MK	Secreted Signaling	PMID: 28356350
232	C1 SLPI+ malignant cells	C2 MIR205HG+ malignant cells	MDK	ITGA6_ITGB1	0.00354478	0	MDK_ITGA6_ITGB1	MDK - (ITGA6+ITGB1)	MK	Secreted Signaling	PMID: 28356350
233	C2 MIR205HG+ malignant cells	C2 MIR205HG+ malignant cells	MDK	ITGA6_ITGB1	0.00721418	0	MDK_ITGA6_ITGB1	MDK - (ITGA6+ITGB1)	MK	Secreted Signaling	PMID: 28356350
234	C3 NEFH+ malignant cells	C2 MIR205HG+ malignant cells	MDK	ITGA6_ITGB1	0.00631923	0	MDK_ITGA6_ITGB1	MDK - (ITGA6+ITGB1)	MK	Secreted Signaling	PMID: 28356350
235	ECs	C2 MIR205HG+ malignant cells	MDK	ITGA6_ITGB1	0.00246713	0	MDK_ITGA6_ITGB1	MDK - (ITGA6+ITGB1)	MK	Secreted Signaling	PMID: 28356350
236	Pericytes_SMCs	C2 MIR205HG+ malignant cells	MDK	ITGA6_ITGB1	0.00352137	0	MDK_ITGA6_ITGB1	MDK - (ITGA6+ITGB1)	MK	Secreted Signaling	PMID: 28356350
237	Fibroblasts	C2 MIR205HG+ malignant cells	MDK	ITGA6_ITGB1	0.0116955	0	MDK_ITGA6_ITGB1	MDK - (ITGA6+ITGB1)	MK	Secreted Signaling	PMID: 28356350
238	C0 TRPM4+ malignant cells	ECs	MDK	ITGA6_ITGB1	0.0182243	0	MDK_ITGA6_ITGB1	MDK - (ITGA6+ITGB1)	MK	Secreted Signaling	PMID: 28356350
239	C1 SLPI+ malignant cells	ECs	MDK	ITGA6_ITGB1	0.0102001	0	MDK_ITGA6_ITGB1	MDK - (ITGA6+ITGB1)	MK	Secreted Signaling	PMID: 28356350
240	C2 MIR205HG+ malignant cells	ECs	MDK	ITGA6_ITGB1	0.0206162	0	MDK_ITGA6_ITGB1	MDK - (ITGA6+ITGB1)	MK	Secreted Signaling	PMID: 28356350
241	C3 NEFH+ malignant cells	ECs	MDK	ITGA6_ITGB1	0.018089	0	MDK_ITGA6_ITGB1	MDK - (ITGA6+ITGB1)	MK	Secreted Signaling	PMID: 28356350
242	ECs	ECs	MDK	ITGA6_ITGB1	0.00711361	0	MDK_ITGA6_ITGB1	MDK - (ITGA6+ITGB1)	MK	Secreted Signaling	PMID: 28356350
243	Pericytes_SMCs	ECs	MDK	ITGA6_ITGB1	0.0101332	0	MDK_ITGA6_ITGB1	MDK - (ITGA6+ITGB1)	MK	Secreted Signaling	PMID: 28356350
244	Fibroblasts	ECs	MDK	ITGA6_ITGB1	0.0331448	0	MDK_ITGA6_ITGB1	MDK - (ITGA6+ITGB1)	MK	Secreted Signaling	PMID: 28356350
245	C0 TRPM4+ malignant cells	Fibroblasts	MDK	LRP1	0.0101446	0	MDK_LRP1	MDK - LRP1	MK	Secreted Signaling	PMID: 28356350
246	C1 SLPI+ malignant cells	Fibroblasts	MDK	LRP1	0.00565738	0	MDK_LRP1	MDK - LRP1	MK	Secreted Signaling	PMID: 28356350
247	C2 MIR205HG+ malignant cells	Fibroblasts	MDK	LRP1	0.0114884	0	MDK_LRP1	MDK - LRP1	MK	Secreted Signaling	PMID: 28356350
248	C3 NEFH+ malignant cells	Fibroblasts	MDK	LRP1	0.0100686	0	MDK_LRP1	MDK - LRP1	MK	Secreted Signaling	PMID: 28356350
249	ECs	Fibroblasts	MDK	LRP1	0.00394002	0	MDK_LRP1	MDK - LRP1	MK	Secreted Signaling	PMID: 28356350
250	Pericytes_SMCs	Fibroblasts	MDK	LRP1	0.0056201	0	MDK_LRP1	MDK - LRP1	MK	Secreted Signaling	PMID: 28356350
251	Fibroblasts	Fibroblasts	MDK	LRP1	0.0185752	0	MDK_LRP1	MDK - LRP1	MK	Secreted Signaling	PMID: 28356350
252	C0 TRPM4+ malignant cells	C0 TRPM4+ malignant cells	MDK	NCL	0.0283583	0	MDK_NCL	MDK - NCL	MK	Secreted Signaling	PMID: 28356350
253	C1 SLPI+ malignant cells	C0 TRPM4+ malignant cells	MDK	NCL	0.0159445	0	MDK_NCL	MDK - NCL	MK	Secreted Signaling	PMID: 28356350
254	C2 MIR205HG+ malignant cells	C0 TRPM4+ malignant cells	MDK	NCL	0.0320369	0	MDK_NCL	MDK - NCL	MK	Secreted Signaling	PMID: 28356350
255	C3 NEFH+ malignant cells	C0 TRPM4+ malignant cells	MDK	NCL	0.0281499	0	MDK_NCL	MDK - NCL	MK	Secreted Signaling	PMID: 28356350
256	ECs	C0 TRPM4+ malignant cells	MDK	NCL	0.0111394	0	MDK_NCL	MDK - NCL	MK	Secreted Signaling	PMID: 28356350
257	Pericytes_SMCs	C0 TRPM4+ malignant cells	MDK	NCL	0.0158405	0	MDK_NCL	MDK - NCL	MK	Secreted Signaling	PMID: 28356350
258	Fibroblasts	C0 TRPM4+ malignant cells	MDK	NCL	0.0511434	0	MDK_NCL	MDK - NCL	MK	Secreted Signaling	PMID: 28356350
259	C0 TRPM4+ malignant cells	C1 SLPI+ malignant cells	MDK	NCL	0.0107597	0	MDK_NCL	MDK - NCL	MK	Secreted Signaling	PMID: 28356350
260	C1 SLPI+ malignant cells	C1 SLPI+ malignant cells	MDK	NCL	0.00600205	0	MDK_NCL	MDK - NCL	MK	Secreted Signaling	PMID: 28356350
261	C2 MIR205HG+ malignant cells	C1 SLPI+ malignant cells	MDK	NCL	0.012184	0	MDK_NCL	MDK - NCL	MK	Secreted Signaling	PMID: 28356350
262	C3 NEFH+ malignant cells	C1 SLPI+ malignant cells	MDK	NCL	0.0106791	0	MDK_NCL	MDK - NCL	MK	Secreted Signaling	PMID: 28356350
263	ECs	C1 SLPI+ malignant cells	MDK	NCL	0.0041805	0	MDK_NCL	MDK - NCL	MK	Secreted Signaling	PMID: 28356350
264	Pericytes_SMCs	C1 SLPI+ malignant cells	MDK	NCL	0.00596251	0	MDK_NCL	MDK - NCL	MK	Secreted Signaling	PMID: 28356350
265	Fibroblasts	C1 SLPI+ malignant cells	MDK	NCL	0.0196913	0	MDK_NCL	MDK - NCL	MK	Secreted Signaling	PMID: 28356350
266	C0 TRPM4+ malignant cells	C2 MIR205HG+ malignant cells	MDK	NCL	0.0200288	0	MDK_NCL	MDK - NCL	MK	Secreted Signaling	PMID: 28356350
267	C1 SLPI+ malignant cells	C2 MIR205HG+ malignant cells	MDK	NCL	0.0112191	0	MDK_NCL	MDK - NCL	MK	Secreted Signaling	PMID: 28356350
268	C2 MIR205HG+ malignant cells	C2 MIR205HG+ malignant cells	MDK	NCL	0.0226521	0	MDK_NCL	MDK - NCL	MK	Secreted Signaling	PMID: 28356350
269	C3 NEFH+ malignant cells	C2 MIR205HG+ malignant cells	MDK	NCL	0.0198803	0	MDK_NCL	MDK - NCL	MK	Secreted Signaling	PMID: 28356350
270	ECs	C2 MIR205HG+ malignant cells	MDK	NCL	0.00782672	0	MDK_NCL	MDK - NCL	MK	Secreted Signaling	PMID: 28356350
271	Pericytes_SMCs	C2 MIR205HG+ malignant cells	MDK	NCL	0.0111456	0	MDK_NCL	MDK - NCL	MK	Secreted Signaling	PMID: 28356350
272	Fibroblasts	C2 MIR205HG+ malignant cells	MDK	NCL	0.0363719	0	MDK_NCL	MDK - NCL	MK	Secreted Signaling	PMID: 28356350
273	C0 TRPM4+ malignant cells	C3 NEFH+ malignant cells	MDK	NCL	0.00882624	0	MDK_NCL	MDK - NCL	MK	Secreted Signaling	PMID: 28356350
274	C1 SLPI+ malignant cells	C3 NEFH+ malignant cells	MDK	NCL	0.00491928	0	MDK_NCL	MDK - NCL	MK	Secreted Signaling	PMID: 28356350
275	C2 MIR205HG+ malignant cells	C3 NEFH+ malignant cells	MDK	NCL	0.00999723	0	MDK_NCL	MDK - NCL	MK	Secreted Signaling	PMID: 28356350
276	C3 NEFH+ malignant cells	C3 NEFH+ malignant cells	MDK	NCL	0.00876007	0	MDK_NCL	MDK - NCL	MK	Secreted Signaling	PMID: 28356350
277	ECs	C3 NEFH+ malignant cells	MDK	NCL	0.00342521	0	MDK_NCL	MDK - NCL	MK	Secreted Signaling	PMID: 28356350
278	Pericytes_SMCs	C3 NEFH+ malignant cells	MDK	NCL	0.00488684	0	MDK_NCL	MDK - NCL	MK	Secreted Signaling	PMID: 28356350
279	Fibroblasts	C3 NEFH+ malignant cells	MDK	NCL	0.0161792	0	MDK_NCL	MDK - NCL	MK	Secreted Signaling	PMID: 28356350
280	C0 TRPM4+ malignant cells	T_NK	MDK	NCL	0.0124266	0	MDK_NCL	MDK - NCL	MK	Secreted Signaling	PMID: 28356350
281	C1 SLPI+ malignant cells	T_NK	MDK	NCL	0.00693708	0	MDK_NCL	MDK - NCL	MK	Secreted Signaling	PMID: 28356350
282	C2 MIR205HG+ malignant cells	T_NK	MDK	NCL	0.0140685	0	MDK_NCL	MDK - NCL	MK	Secreted Signaling	PMID: 28356350
283	C3 NEFH+ malignant cells	T_NK	MDK	NCL	0.0123338	0	MDK_NCL	MDK - NCL	MK	Secreted Signaling	PMID: 28356350
284	ECs	T_NK	MDK	NCL	0.00483314	0	MDK_NCL	MDK - NCL	MK	Secreted Signaling	PMID: 28356350
285	Pericytes_SMCs	T_NK	MDK	NCL	0.00689143	0	MDK_NCL	MDK - NCL	MK	Secreted Signaling	PMID: 28356350
286	Fibroblasts	T_NK	MDK	NCL	0.0227102	0	MDK_NCL	MDK - NCL	MK	Secreted Signaling	PMID: 28356350
287	C0 TRPM4+ malignant cells	B_Plasma	MDK	NCL	0.0114401	0	MDK_NCL	MDK - NCL	MK	Secreted Signaling	PMID: 28356350
288	C1 SLPI+ malignant cells	B_Plasma	MDK	NCL	0.00638358	0	MDK_NCL	MDK - NCL	MK	Secreted Signaling	PMID: 28356350
289	C2 MIR205HG+ malignant cells	B_Plasma	MDK	NCL	0.0129534	0	MDK_NCL	MDK - NCL	MK	Secreted Signaling	PMID: 28356350
290	C3 NEFH+ malignant cells	B_Plasma	MDK	NCL	0.0113546	0	MDK_NCL	MDK - NCL	MK	Secreted Signaling	PMID: 28356350
291	ECs	B_Plasma	MDK	NCL	0.00444676	0	MDK_NCL	MDK - NCL	MK	Secreted Signaling	PMID: 28356350
292	Pericytes_SMCs	B_Plasma	MDK	NCL	0.00634154	0	MDK_NCL	MDK - NCL	MK	Secreted Signaling	PMID: 28356350
293	Fibroblasts	B_Plasma	MDK	NCL	0.0209247	0	MDK_NCL	MDK - NCL	MK	Secreted Signaling	PMID: 28356350
294	C0 TRPM4+ malignant cells	ECs	MDK	NCL	0.0296284	0	MDK_NCL	MDK - NCL	MK	Secreted Signaling	PMID: 28356350
295	C1 SLPI+ malignant cells	ECs	MDK	NCL	0.0166681	0	MDK_NCL	MDK - NCL	MK	Secreted Signaling	PMID: 28356350
296	C2 MIR205HG+ malignant cells	ECs	MDK	NCL	0.033466	0	MDK_NCL	MDK - NCL	MK	Secreted Signaling	PMID: 28356350
297	C3 NEFH+ malignant cells	ECs	MDK	NCL	0.0294109	0	MDK_NCL	MDK - NCL	MK	Secreted Signaling	PMID: 28356350
298	ECs	ECs	MDK	NCL	0.0116475	0	MDK_NCL	MDK - NCL	MK	Secreted Signaling	PMID: 28356350
299	Pericytes_SMCs	ECs	MDK	NCL	0.0165595	0	MDK_NCL	MDK - NCL	MK	Secreted Signaling	PMID: 28356350
300	Fibroblasts	ECs	MDK	NCL	0.0533778	0	MDK_NCL	MDK - NCL	MK	Secreted Signaling	PMID: 28356350
301	C0 TRPM4+ malignant cells	Myeloid_cells	MDK	NCL	0.0102891	0	MDK_NCL	MDK - NCL	MK	Secreted Signaling	PMID: 28356350
302	C1 SLPI+ malignant cells	Myeloid_cells	MDK	NCL	0.00573835	0	MDK_NCL	MDK - NCL	MK	Secreted Signaling	PMID: 28356350
303	C2 MIR205HG+ malignant cells	Myeloid_cells	MDK	NCL	0.0116519	0	MDK_NCL	MDK - NCL	MK	Secreted Signaling	PMID: 28356350
304	C3 NEFH+ malignant cells	Myeloid_cells	MDK	NCL	0.0102121	0	MDK_NCL	MDK - NCL	MK	Secreted Signaling	PMID: 28356350
305	ECs	Myeloid_cells	MDK	NCL	0.0039965	0	MDK_NCL	MDK - NCL	MK	Secreted Signaling	PMID: 28356350
306	Pericytes_SMCs	Myeloid_cells	MDK	NCL	0.00570053	0	MDK_NCL	MDK - NCL	MK	Secreted Signaling	PMID: 28356350
307	Fibroblasts	Myeloid_cells	MDK	NCL	0.0188375	0	MDK_NCL	MDK - NCL	MK	Secreted Signaling	PMID: 28356350
308	C0 TRPM4+ malignant cells	MCs	MDK	NCL	0.0115795	0	MDK_NCL	MDK - NCL	MK	Secreted Signaling	PMID: 28356350
309	C1 SLPI+ malignant cells	MCs	MDK	NCL	0.00646174	0	MDK_NCL	MDK - NCL	MK	Secreted Signaling	PMID: 28356350
310	C2 MIR205HG+ malignant cells	MCs	MDK	NCL	0.0131109	0	MDK_NCL	MDK - NCL	MK	Secreted Signaling	PMID: 28356350
311	C3 NEFH+ malignant cells	MCs	MDK	NCL	0.0114929	0	MDK_NCL	MDK - NCL	MK	Secreted Signaling	PMID: 28356350
312	ECs	MCs	MDK	NCL	0.00450131	0	MDK_NCL	MDK - NCL	MK	Secreted Signaling	PMID: 28356350
313	Pericytes_SMCs	MCs	MDK	NCL	0.00641918	0	MDK_NCL	MDK - NCL	MK	Secreted Signaling	PMID: 28356350
314	Fibroblasts	MCs	MDK	NCL	0.0211771	0	MDK_NCL	MDK - NCL	MK	Secreted Signaling	PMID: 28356350
315	C0 TRPM4+ malignant cells	Pericytes_SMCs	MDK	NCL	0.0283319	0	MDK_NCL	MDK - NCL	MK	Secreted Signaling	PMID: 28356350
316	C1 SLPI+ malignant cells	Pericytes_SMCs	MDK	NCL	0.0159295	0	MDK_NCL	MDK - NCL	MK	Secreted Signaling	PMID: 28356350
317	C2 MIR205HG+ malignant cells	Pericytes_SMCs	MDK	NCL	0.0320071	0	MDK_NCL	MDK - NCL	MK	Secreted Signaling	PMID: 28356350
318	C3 NEFH+ malignant cells	Pericytes_SMCs	MDK	NCL	0.0281236	0	MDK_NCL	MDK - NCL	MK	Secreted Signaling	PMID: 28356350
319	ECs	Pericytes_SMCs	MDK	NCL	0.0111288	0	MDK_NCL	MDK - NCL	MK	Secreted Signaling	PMID: 28356350
320	Pericytes_SMCs	Pericytes_SMCs	MDK	NCL	0.0158255	0	MDK_NCL	MDK - NCL	MK	Secreted Signaling	PMID: 28356350
321	Fibroblasts	Pericytes_SMCs	MDK	NCL	0.0510968	0	MDK_NCL	MDK - NCL	MK	Secreted Signaling	PMID: 28356350
322	C0 TRPM4+ malignant cells	Fibroblasts	MDK	NCL	0.0278241	0	MDK_NCL	MDK - NCL	MK	Secreted Signaling	PMID: 28356350
323	C1 SLPI+ malignant cells	Fibroblasts	MDK	NCL	0.0156404	0	MDK_NCL	MDK - NCL	MK	Secreted Signaling	PMID: 28356350
324	C2 MIR205HG+ malignant cells	Fibroblasts	MDK	NCL	0.0314356	0	MDK_NCL	MDK - NCL	MK	Secreted Signaling	PMID: 28356350
325	C3 NEFH+ malignant cells	Fibroblasts	MDK	NCL	0.0276195	0	MDK_NCL	MDK - NCL	MK	Secreted Signaling	PMID: 28356350
326	ECs	Fibroblasts	MDK	NCL	0.0109259	0	MDK_NCL	MDK - NCL	MK	Secreted Signaling	PMID: 28356350
327	Pericytes_SMCs	Fibroblasts	MDK	NCL	0.0155384	0	MDK_NCL	MDK - NCL	MK	Secreted Signaling	PMID: 28356350
328	Fibroblasts	Fibroblasts	MDK	NCL	0.0502022	0	MDK_NCL	MDK - NCL	MK	Secreted Signaling	PMID: 28356350
329	C0 TRPM4+ malignant cells	pDCs	MDK	NCL	0.0243542	0	MDK_NCL	MDK - NCL	MK	Secreted Signaling	PMID: 28356350
330	C1 SLPI+ malignant cells	pDCs	MDK	NCL	0.0136685	0	MDK_NCL	MDK - NCL	MK	Secreted Signaling	PMID: 28356350
331	C2 MIR205HG+ malignant cells	pDCs	MDK	NCL	0.027528	0	MDK_NCL	MDK - NCL	MK	Secreted Signaling	PMID: 28356350
332	C3 NEFH+ malignant cells	pDCs	MDK	NCL	0.0241744	0	MDK_NCL	MDK - NCL	MK	Secreted Signaling	PMID: 28356350
333	ECs	pDCs	MDK	NCL	0.00954262	0	MDK_NCL	MDK - NCL	MK	Secreted Signaling	PMID: 28356350
334	Pericytes_SMCs	pDCs	MDK	NCL	0.0135792	0	MDK_NCL	MDK - NCL	MK	Secreted Signaling	PMID: 28356350
335	Fibroblasts	pDCs	MDK	NCL	0.0440679	0	MDK_NCL	MDK - NCL	MK	Secreted Signaling	PMID: 28356350
336	C3 NEFH+ malignant cells	C2 MIR205HG+ malignant cells	PTN	SDC1	0.0027027	0	PTN_SDC1	PTN - SDC1	PTN	Secreted Signaling	PMID: 28356350; PMID: 25620911
337	Pericytes_SMCs	C2 MIR205HG+ malignant cells	PTN	SDC1	0.00281669	0	PTN_SDC1	PTN - SDC1	PTN	Secreted Signaling	PMID: 28356350; PMID: 25620911
338	Fibroblasts	C2 MIR205HG+ malignant cells	PTN	SDC1	0.0250351	0	PTN_SDC1	PTN - SDC1	PTN	Secreted Signaling	PMID: 28356350; PMID: 25620911
339	C3 NEFH+ malignant cells	C0 TRPM4+ malignant cells	PTN	SDC2	0.00134945	0	PTN_SDC2	PTN - SDC2	PTN	Secreted Signaling	PMID: 28356350; PMID: 25620911
340	Pericytes_SMCs	C0 TRPM4+ malignant cells	PTN	SDC2	0.00140644	0	PTN_SDC2	PTN - SDC2	PTN	Secreted Signaling	PMID: 28356350; PMID: 25620911
341	Fibroblasts	C0 TRPM4+ malignant cells	PTN	SDC2	0.0126417	0	PTN_SDC2	PTN - SDC2	PTN	Secreted Signaling	PMID: 28356350; PMID: 25620911
342	C3 NEFH+ malignant cells	Pericytes_SMCs	PTN	SDC2	0.00325936	0	PTN_SDC2	PTN - SDC2	PTN	Secreted Signaling	PMID: 28356350; PMID: 25620911
343	Pericytes_SMCs	Pericytes_SMCs	PTN	SDC2	0.00339675	0	PTN_SDC2	PTN - SDC2	PTN	Secreted Signaling	PMID: 28356350; PMID: 25620911
344	Fibroblasts	Pericytes_SMCs	PTN	SDC2	0.0300529	0	PTN_SDC2	PTN - SDC2	PTN	Secreted Signaling	PMID: 28356350; PMID: 25620911
345	C3 NEFH+ malignant cells	Fibroblasts	PTN	SDC2	0.00373798	0	PTN_SDC2	PTN - SDC2	PTN	Secreted Signaling	PMID: 28356350; PMID: 25620911
346	Pericytes_SMCs	Fibroblasts	PTN	SDC2	0.00389546	0	PTN_SDC2	PTN - SDC2	PTN	Secreted Signaling	PMID: 28356350; PMID: 25620911
347	Fibroblasts	Fibroblasts	PTN	SDC2	0.0343304	0	PTN_SDC2	PTN - SDC2	PTN	Secreted Signaling	PMID: 28356350; PMID: 25620911
348	C3 NEFH+ malignant cells	C0 TRPM4+ malignant cells	PTN	SDC4	0.00098825	0	PTN_SDC4	PTN - SDC4	PTN	Secreted Signaling	PMID: 28356350; PMID: 25620911
349	Pericytes_SMCs	C0 TRPM4+ malignant cells	PTN	SDC4	0.00103001	0	PTN_SDC4	PTN - SDC4	PTN	Secreted Signaling	PMID: 28356350; PMID: 25620911
350	Fibroblasts	C0 TRPM4+ malignant cells	PTN	SDC4	0.00928607	0	PTN_SDC4	PTN - SDC4	PTN	Secreted Signaling	PMID: 28356350; PMID: 25620911
351	C3 NEFH+ malignant cells	C1 SLPI+ malignant cells	PTN	SDC4	0.0017468	0	PTN_SDC4	PTN - SDC4	PTN	Secreted Signaling	PMID: 28356350; PMID: 25620911
352	Pericytes_SMCs	C1 SLPI+ malignant cells	PTN	SDC4	0.00182055	0	PTN_SDC4	PTN - SDC4	PTN	Secreted Signaling	PMID: 28356350; PMID: 25620911
353	Fibroblasts	C1 SLPI+ malignant cells	PTN	SDC4	0.0163098	0	PTN_SDC4	PTN - SDC4	PTN	Secreted Signaling	PMID: 28356350; PMID: 25620911
354	C3 NEFH+ malignant cells	C3 NEFH+ malignant cells	PTN	SDC4	0.00118361	0	PTN_SDC4	PTN - SDC4	PTN	Secreted Signaling	PMID: 28356350; PMID: 25620911
355	Pericytes_SMCs	C3 NEFH+ malignant cells	PTN	SDC4	0.00123361	0	PTN_SDC4	PTN - SDC4	PTN	Secreted Signaling	PMID: 28356350; PMID: 25620911
356	Fibroblasts	C3 NEFH+ malignant cells	PTN	SDC4	0.0111036	0	PTN_SDC4	PTN - SDC4	PTN	Secreted Signaling	PMID: 28356350; PMID: 25620911
357	C3 NEFH+ malignant cells	C0 TRPM4+ malignant cells	PTN	NCL	0.00974274	0	PTN_NCL	PTN - NCL	PTN	Secreted Signaling	PMID: 28356350; PMID: 25620911
358	Pericytes_SMCs	C0 TRPM4+ malignant cells	PTN	NCL	0.0101506	0	PTN_NCL	PTN - NCL	PTN	Secreted Signaling	PMID: 28356350; PMID: 25620911
359	Fibroblasts	C0 TRPM4+ malignant cells	PTN	NCL	0.0852731	0	PTN_NCL	PTN - NCL	PTN	Secreted Signaling	PMID: 28356350; PMID: 25620911
360	C3 NEFH+ malignant cells	C1 SLPI+ malignant cells	PTN	NCL	0.00365314	0	PTN_NCL	PTN - NCL	PTN	Secreted Signaling	PMID: 28356350; PMID: 25620911
361	Pericytes_SMCs	C1 SLPI+ malignant cells	PTN	NCL	0.00380706	0	PTN_NCL	PTN - NCL	PTN	Secreted Signaling	PMID: 28356350; PMID: 25620911
362	Fibroblasts	C1 SLPI+ malignant cells	PTN	NCL	0.0335746	0	PTN_NCL	PTN - NCL	PTN	Secreted Signaling	PMID: 28356350; PMID: 25620911
363	C3 NEFH+ malignant cells	C2 MIR205HG+ malignant cells	PTN	NCL	0.00684256	0	PTN_NCL	PTN - NCL	PTN	Secreted Signaling	PMID: 28356350; PMID: 25620911
364	Pericytes_SMCs	C2 MIR205HG+ malignant cells	PTN	NCL	0.00712991	0	PTN_NCL	PTN - NCL	PTN	Secreted Signaling	PMID: 28356350; PMID: 25620911
365	Fibroblasts	C2 MIR205HG+ malignant cells	PTN	NCL	0.0612807	0	PTN_NCL	PTN - NCL	PTN	Secreted Signaling	PMID: 28356350; PMID: 25620911
366	C3 NEFH+ malignant cells	C3 NEFH+ malignant cells	PTN	NCL	0.00299284	0	PTN_NCL	PTN - NCL	PTN	Secreted Signaling	PMID: 28356350; PMID: 25620911
367	Pericytes_SMCs	C3 NEFH+ malignant cells	PTN	NCL	0.00311903	0	PTN_NCL	PTN - NCL	PTN	Secreted Signaling	PMID: 28356350; PMID: 25620911
368	Fibroblasts	C3 NEFH+ malignant cells	PTN	NCL	0.0276562	0	PTN_NCL	PTN - NCL	PTN	Secreted Signaling	PMID: 28356350; PMID: 25620911
369	C3 NEFH+ malignant cells	T_NK	PTN	NCL	0.0042238	0	PTN_NCL	PTN - NCL	PTN	Secreted Signaling	PMID: 28356350; PMID: 25620911
370	Pericytes_SMCs	T_NK	PTN	NCL	0.00440166	0	PTN_NCL	PTN - NCL	PTN	Secreted Signaling	PMID: 28356350; PMID: 25620911
371	Fibroblasts	T_NK	PTN	NCL	0.0386381	0	PTN_NCL	PTN - NCL	PTN	Secreted Signaling	PMID: 28356350; PMID: 25620911
372	C3 NEFH+ malignant cells	B_Plasma	PTN	NCL	0.00388594	0	PTN_NCL	PTN - NCL	PTN	Secreted Signaling	PMID: 28356350; PMID: 25620911
373	Pericytes_SMCs	B_Plasma	PTN	NCL	0.00404964	0	PTN_NCL	PTN - NCL	PTN	Secreted Signaling	PMID: 28356350; PMID: 25620911
374	Fibroblasts	B_Plasma	PTN	NCL	0.035646	0	PTN_NCL	PTN - NCL	PTN	Secreted Signaling	PMID: 28356350; PMID: 25620911
375	C3 NEFH+ malignant cells	ECs	PTN	NCL	0.0101878	0	PTN_NCL	PTN - NCL	PTN	Secreted Signaling	PMID: 28356350; PMID: 25620911
376	Pericytes_SMCs	ECs	PTN	NCL	0.0106142	0	PTN_NCL	PTN - NCL	PTN	Secreted Signaling	PMID: 28356350; PMID: 25620911
377	Fibroblasts	ECs	PTN	NCL	0.088859	0	PTN_NCL	PTN - NCL	PTN	Secreted Signaling	PMID: 28356350; PMID: 25620911
378	C3 NEFH+ malignant cells	Myeloid_cells	PTN	NCL	0.00349227	0	PTN_NCL	PTN - NCL	PTN	Secreted Signaling	PMID: 28356350; PMID: 25620911
379	Pericytes_SMCs	Myeloid_cells	PTN	NCL	0.00363945	0	PTN_NCL	PTN - NCL	PTN	Secreted Signaling	PMID: 28356350; PMID: 25620911
380	Fibroblasts	Myeloid_cells	PTN	NCL	0.0321387	0	PTN_NCL	PTN - NCL	PTN	Secreted Signaling	PMID: 28356350; PMID: 25620911
381	C3 NEFH+ malignant cells	MCs	PTN	NCL	0.00393364	0	PTN_NCL	PTN - NCL	PTN	Secreted Signaling	PMID: 28356350; PMID: 25620911
382	Pericytes_SMCs	MCs	PTN	NCL	0.00409933	0	PTN_NCL	PTN - NCL	PTN	Secreted Signaling	PMID: 28356350; PMID: 25620911
383	Fibroblasts	MCs	PTN	NCL	0.0360694	0	PTN_NCL	PTN - NCL	PTN	Secreted Signaling	PMID: 28356350; PMID: 25620911
384	C3 NEFH+ malignant cells	Pericytes_SMCs	PTN	NCL	0.00973348	0	PTN_NCL	PTN - NCL	PTN	Secreted Signaling	PMID: 28356350; PMID: 25620911
385	Pericytes_SMCs	Pericytes_SMCs	PTN	NCL	0.010141	0	PTN_NCL	PTN - NCL	PTN	Secreted Signaling	PMID: 28356350; PMID: 25620911
386	Fibroblasts	Pericytes_SMCs	PTN	NCL	0.0851982	0	PTN_NCL	PTN - NCL	PTN	Secreted Signaling	PMID: 28356350; PMID: 25620911
387	C3 NEFH+ malignant cells	Fibroblasts	PTN	NCL	0.00955577	0	PTN_NCL	PTN - NCL	PTN	Secreted Signaling	PMID: 28356350; PMID: 25620911
388	Pericytes_SMCs	Fibroblasts	PTN	NCL	0.00995592	0	PTN_NCL	PTN - NCL	PTN	Secreted Signaling	PMID: 28356350; PMID: 25620911
389	Fibroblasts	Fibroblasts	PTN	NCL	0.0837592	0	PTN_NCL	PTN - NCL	PTN	Secreted Signaling	PMID: 28356350; PMID: 25620911
390	C3 NEFH+ malignant cells	pDCs	PTN	NCL	0.00834451	0	PTN_NCL	PTN - NCL	PTN	Secreted Signaling	PMID: 28356350; PMID: 25620911
391	Pericytes_SMCs	pDCs	PTN	NCL	0.00869438	0	PTN_NCL	PTN - NCL	PTN	Secreted Signaling	PMID: 28356350; PMID: 25620911
392	Fibroblasts	pDCs	PTN	NCL	0.0738434	0	PTN_NCL	PTN - NCL	PTN	Secreted Signaling	PMID: 28356350; PMID: 25620911
393	Myeloid_cells	Myeloid_cells	C3	C3AR1	0.00144368	0	C3_C3AR1	C3 - C3AR1	COMPLEMENT	Secreted Signaling	KEGG: hsa04080
394	C0 TRPM4+ malignant cells	ECs	ADM	CALCRL	0.00998718	0	ADM_CALCRL	ADM - CALCRL	CALCR	Secreted Signaling	KEGG: hsa04080
395	Myeloid_cells	ECs	ADM	CALCRL	0.0064143	0	ADM_CALCRL	ADM - CALCRL	CALCR	Secreted Signaling	KEGG: hsa04080
396	Myeloid_cells	T_NK	LGALS9	PTPRC	0.0155428	0	LGALS9_CD45	LGALS9 - CD45	GALECTIN	Secreted Signaling	PMID: 30120235
397	Myeloid_cells	B_Plasma	LGALS9	PTPRC	0.00400923	0	LGALS9_CD45	LGALS9 - CD45	GALECTIN	Secreted Signaling	PMID: 30120235
398	Myeloid_cells	Myeloid_cells	LGALS9	PTPRC	0.0100866	0	LGALS9_CD45	LGALS9 - CD45	GALECTIN	Secreted Signaling	PMID: 30120235
399	Myeloid_cells	pDCs	LGALS9	PTPRC	0.00313797	0	LGALS9_CD45	LGALS9 - CD45	GALECTIN	Secreted Signaling	PMID: 30120235
400	Myeloid_cells	Myeloid_cells	LGALS9	HAVCR2	0.00251807	0	LGALS9_HAVCR2	LGALS9 - HAVCR2	GALECTIN	Secreted Signaling	PMID: 27192565
401	Myeloid_cells	C0 TRPM4+ malignant cells	LGALS9	CD44	0.00574457	0	LGALS9_CD44	LGALS9 - CD44	GALECTIN	Secreted Signaling	PMID: 25065622
402	Myeloid_cells	C2 MIR205HG+ malignant cells	LGALS9	CD44	0.00298907	0	LGALS9_CD44	LGALS9 - CD44	GALECTIN	Secreted Signaling	PMID: 25065622
403	Myeloid_cells	C3 NEFH+ malignant cells	LGALS9	CD44	0.0029635	0	LGALS9_CD44	LGALS9 - CD44	GALECTIN	Secreted Signaling	PMID: 25065622
404	Myeloid_cells	T_NK	LGALS9	CD44	0.00480843	0	LGALS9_CD44	LGALS9 - CD44	GALECTIN	Secreted Signaling	PMID: 25065622
405	Myeloid_cells	B_Plasma	LGALS9	CD44	0.00402821	0	LGALS9_CD44	LGALS9 - CD44	GALECTIN	Secreted Signaling	PMID: 25065622
406	Myeloid_cells	Myeloid_cells	LGALS9	CD44	0.00394448	0	LGALS9_CD44	LGALS9 - CD44	GALECTIN	Secreted Signaling	PMID: 25065622
407	Myeloid_cells	MCs	LGALS9	CD44	0.018295	0	LGALS9_CD44	LGALS9 - CD44	GALECTIN	Secreted Signaling	PMID: 25065622
408	Myeloid_cells	Pericytes_SMCs	LGALS9	CD44	0.00314278	0	LGALS9_CD44	LGALS9 - CD44	GALECTIN	Secreted Signaling	PMID: 25065622
409	Myeloid_cells	Fibroblasts	LGALS9	CD44	0.00248119	0	LGALS9_CD44	LGALS9 - CD44	GALECTIN	Secreted Signaling	PMID: 25065622
410	Myeloid_cells	pDCs	LGALS9	CD44	0.00249839	0	LGALS9_CD44	LGALS9 - CD44	GALECTIN	Secreted Signaling	PMID: 25065622
411	Pericytes_SMCs	Pericytes_SMCs	COL1A1	ITGA1_ITGB1	0.00718111	0	COL1A1_ITGA1_ITGB1	COL1A1 - (ITGA1+ITGB1)	COLLAGEN	ECM-Receptor	KEGG: hsa04512
412	Fibroblasts	Pericytes_SMCs	COL1A1	ITGA1_ITGB1	0.0198366	0	COL1A1_ITGA1_ITGB1	COL1A1 - (ITGA1+ITGB1)	COLLAGEN	ECM-Receptor	KEGG: hsa04512
413	Pericytes_SMCs	Pericytes_SMCs	COL1A2	ITGA1_ITGB1	0.00725337	0	COL1A2_ITGA1_ITGB1	COL1A2 - (ITGA1+ITGB1)	COLLAGEN	ECM-Receptor	KEGG: hsa04512
414	Fibroblasts	Pericytes_SMCs	COL1A2	ITGA1_ITGB1	0.0267062	0	COL1A2_ITGA1_ITGB1	COL1A2 - (ITGA1+ITGB1)	COLLAGEN	ECM-Receptor	KEGG: hsa04512
415	ECs	Pericytes_SMCs	COL4A1	ITGA1_ITGB1	0.00611405	0	COL4A1_ITGA1_ITGB1	COL4A1 - (ITGA1+ITGB1)	COLLAGEN	ECM-Receptor	KEGG: hsa04512
416	Pericytes_SMCs	Pericytes_SMCs	COL4A1	ITGA1_ITGB1	0.00576962	0	COL4A1_ITGA1_ITGB1	COL4A1 - (ITGA1+ITGB1)	COLLAGEN	ECM-Receptor	KEGG: hsa04512
417	ECs	Pericytes_SMCs	COL4A2	ITGA1_ITGB1	0.00486969	0	COL4A2_ITGA1_ITGB1	COL4A2 - (ITGA1+ITGB1)	COLLAGEN	ECM-Receptor	KEGG: hsa04512
418	Pericytes_SMCs	Pericytes_SMCs	COL4A2	ITGA1_ITGB1	0.00599167	0	COL4A2_ITGA1_ITGB1	COL4A2 - (ITGA1+ITGB1)	COLLAGEN	ECM-Receptor	KEGG: hsa04512
419	Pericytes_SMCs	Pericytes_SMCs	COL6A1	ITGA1_ITGB1	0.00682378	0	COL6A1_ITGA1_ITGB1	COL6A1 - (ITGA1+ITGB1)	COLLAGEN	ECM-Receptor	KEGG: hsa04512
420	Fibroblasts	Pericytes_SMCs	COL6A1	ITGA1_ITGB1	0.0203194	0	COL6A1_ITGA1_ITGB1	COL6A1 - (ITGA1+ITGB1)	COLLAGEN	ECM-Receptor	KEGG: hsa04512
421	Pericytes_SMCs	Pericytes_SMCs	COL6A2	ITGA1_ITGB1	0.0205423	0	COL6A2_ITGA1_ITGB1	COL6A2 - (ITGA1+ITGB1)	COLLAGEN	ECM-Receptor	KEGG: hsa04512
422	Fibroblasts	Pericytes_SMCs	COL6A2	ITGA1_ITGB1	0.0335353	0	COL6A2_ITGA1_ITGB1	COL6A2 - (ITGA1+ITGB1)	COLLAGEN	ECM-Receptor	KEGG: hsa04512
423	Fibroblasts	Pericytes_SMCs	COL6A3	ITGA1_ITGB1	0.00657249	0	COL6A3_ITGA1_ITGB1	COL6A3 - (ITGA1+ITGB1)	COLLAGEN	ECM-Receptor	KEGG: hsa04512
424	C0 TRPM4+ malignant cells	Pericytes_SMCs	COL9A2	ITGA1_ITGB1	0.00554408	0	COL9A2_ITGA1_ITGB1	COL9A2 - (ITGA1+ITGB1)	COLLAGEN	ECM-Receptor	KEGG: hsa04512
425	Fibroblasts	ECs	FN1	ITGA5_ITGB1	0.00742784	0	FN1_ITGA5_ITGB1	FN1 - (ITGA5+ITGB1)	FN1	ECM-Receptor	KEGG: hsa04512
426	Fibroblasts	C0 TRPM4+ malignant cells	FN1	ITGAV_ITGB1	0.00393951	0	FN1_ITGAV_ITGB1	FN1 - (ITGAV+ITGB1)	FN1	ECM-Receptor	KEGG: hsa04512
427	Fibroblasts	C0 TRPM4+ malignant cells	FN1	CD44	0.0084108	0	FN1_CD44	FN1 - CD44	FN1	ECM-Receptor	KEGG: hsa04512
428	Fibroblasts	C2 MIR205HG+ malignant cells	FN1	CD44	0.00438202	0	FN1_CD44	FN1 - CD44	FN1	ECM-Receptor	KEGG: hsa04512
429	Fibroblasts	C3 NEFH+ malignant cells	FN1	CD44	0.00434459	0	FN1_CD44	FN1 - CD44	FN1	ECM-Receptor	KEGG: hsa04512
430	Fibroblasts	T_NK	FN1	CD44	0.00704325	0	FN1_CD44	FN1 - CD44	FN1	ECM-Receptor	KEGG: hsa04512
431	Fibroblasts	B_Plasma	FN1	CD44	0.00590255	0	FN1_CD44	FN1 - CD44	FN1	ECM-Receptor	KEGG: hsa04512
432	Fibroblasts	Myeloid_cells	FN1	CD44	0.00578009	0	FN1_CD44	FN1 - CD44	FN1	ECM-Receptor	KEGG: hsa04512
433	Fibroblasts	MCs	FN1	CD44	0.0266302	0	FN1_CD44	FN1 - CD44	FN1	ECM-Receptor	KEGG: hsa04512
434	Fibroblasts	Pericytes_SMCs	FN1	CD44	0.00460704	0	FN1_CD44	FN1 - CD44	FN1	ECM-Receptor	KEGG: hsa04512
435	Fibroblasts	Fibroblasts	FN1	CD44	0.00363832	0	FN1_CD44	FN1 - CD44	FN1	ECM-Receptor	KEGG: hsa04512
436	Fibroblasts	pDCs	FN1	CD44	0.00366352	0	FN1_CD44	FN1 - CD44	FN1	ECM-Receptor	KEGG: hsa04512
437	Pericytes_SMCs	C0 TRPM4+ malignant cells	COL1A1	CD44	0.00818396	0	COL1A1_CD44	COL1A1 - CD44	COLLAGEN	ECM-Receptor	KEGG: hsa04512
438	Fibroblasts	C0 TRPM4+ malignant cells	COL1A1	CD44	0.0225666	0	COL1A1_CD44	COL1A1 - CD44	COLLAGEN	ECM-Receptor	KEGG: hsa04512
439	Pericytes_SMCs	C2 MIR205HG+ malignant cells	COL1A1	CD44	0.00426337	0	COL1A1_CD44	COL1A1 - CD44	COLLAGEN	ECM-Receptor	KEGG: hsa04512
440	Fibroblasts	C2 MIR205HG+ malignant cells	COL1A1	CD44	0.0118381	0	COL1A1_CD44	COL1A1 - CD44	COLLAGEN	ECM-Receptor	KEGG: hsa04512
441	Pericytes_SMCs	C3 NEFH+ malignant cells	COL1A1	CD44	0.00422695	0	COL1A1_CD44	COL1A1 - CD44	COLLAGEN	ECM-Receptor	KEGG: hsa04512
442	Fibroblasts	C3 NEFH+ malignant cells	COL1A1	CD44	0.0117378	0	COL1A1_CD44	COL1A1 - CD44	COLLAGEN	ECM-Receptor	KEGG: hsa04512
443	Pericytes_SMCs	T_NK	COL1A1	CD44	0.00685305	0	COL1A1_CD44	COL1A1 - CD44	COLLAGEN	ECM-Receptor	KEGG: hsa04512
444	Fibroblasts	T_NK	COL1A1	CD44	0.0189414	0	COL1A1_CD44	COL1A1 - CD44	COLLAGEN	ECM-Receptor	KEGG: hsa04512
445	Pericytes_SMCs	B_Plasma	COL1A1	CD44	0.00574297	0	COL1A1_CD44	COL1A1 - CD44	COLLAGEN	ECM-Receptor	KEGG: hsa04512
446	Fibroblasts	B_Plasma	COL1A1	CD44	0.0159046	0	COL1A1_CD44	COL1A1 - CD44	COLLAGEN	ECM-Receptor	KEGG: hsa04512
447	Pericytes_SMCs	Myeloid_cells	COL1A1	CD44	0.00562381	0	COL1A1_CD44	COL1A1 - CD44	COLLAGEN	ECM-Receptor	KEGG: hsa04512
448	Fibroblasts	Myeloid_cells	COL1A1	CD44	0.0155779	0	COL1A1_CD44	COL1A1 - CD44	COLLAGEN	ECM-Receptor	KEGG: hsa04512
449	Pericytes_SMCs	MCs	COL1A1	CD44	0.0259248	0	COL1A1_CD44	COL1A1 - CD44	COLLAGEN	ECM-Receptor	KEGG: hsa04512
450	Fibroblasts	MCs	COL1A1	CD44	0.069307	0	COL1A1_CD44	COL1A1 - CD44	COLLAGEN	ECM-Receptor	KEGG: hsa04512
451	Pericytes_SMCs	Pericytes_SMCs	COL1A1	CD44	0.00448233	0	COL1A1_CD44	COL1A1 - CD44	COLLAGEN	ECM-Receptor	KEGG: hsa04512
452	Fibroblasts	Pericytes_SMCs	COL1A1	CD44	0.0124413	0	COL1A1_CD44	COL1A1 - CD44	COLLAGEN	ECM-Receptor	KEGG: hsa04512
453	Pericytes_SMCs	Fibroblasts	COL1A1	CD44	0.00353974	0	COL1A1_CD44	COL1A1 - CD44	COLLAGEN	ECM-Receptor	KEGG: hsa04512
454	Fibroblasts	Fibroblasts	COL1A1	CD44	0.00984154	0	COL1A1_CD44	COL1A1 - CD44	COLLAGEN	ECM-Receptor	KEGG: hsa04512
455	Pericytes_SMCs	pDCs	COL1A1	CD44	0.00356426	0	COL1A1_CD44	COL1A1 - CD44	COLLAGEN	ECM-Receptor	KEGG: hsa04512
456	Fibroblasts	pDCs	COL1A1	CD44	0.00990926	0	COL1A1_CD44	COL1A1 - CD44	COLLAGEN	ECM-Receptor	KEGG: hsa04512
457	Pericytes_SMCs	C0 TRPM4+ malignant cells	COL1A2	CD44	0.00826623	0	COL1A2_CD44	COL1A2 - CD44	COLLAGEN	ECM-Receptor	KEGG: hsa04512
458	Fibroblasts	C0 TRPM4+ malignant cells	COL1A2	CD44	0.0303524	0	COL1A2_CD44	COL1A2 - CD44	COLLAGEN	ECM-Receptor	KEGG: hsa04512
459	Pericytes_SMCs	C2 MIR205HG+ malignant cells	COL1A2	CD44	0.0043064	0	COL1A2_CD44	COL1A2 - CD44	COLLAGEN	ECM-Receptor	KEGG: hsa04512
460	Fibroblasts	C2 MIR205HG+ malignant cells	COL1A2	CD44	0.015983	0	COL1A2_CD44	COL1A2 - CD44	COLLAGEN	ECM-Receptor	KEGG: hsa04512
461	Pericytes_SMCs	C3 NEFH+ malignant cells	COL1A2	CD44	0.00426961	0	COL1A2_CD44	COL1A2 - CD44	COLLAGEN	ECM-Receptor	KEGG: hsa04512
462	Fibroblasts	C3 NEFH+ malignant cells	COL1A2	CD44	0.015848	0	COL1A2_CD44	COL1A2 - CD44	COLLAGEN	ECM-Receptor	KEGG: hsa04512
463	Pericytes_SMCs	T_NK	COL1A2	CD44	0.00692202	0	COL1A2_CD44	COL1A2 - CD44	COLLAGEN	ECM-Receptor	KEGG: hsa04512
464	Fibroblasts	T_NK	COL1A2	CD44	0.0255091	0	COL1A2_CD44	COL1A2 - CD44	COLLAGEN	ECM-Receptor	KEGG: hsa04512
465	Pericytes_SMCs	B_Plasma	COL1A2	CD44	0.00580084	0	COL1A2_CD44	COL1A2 - CD44	COLLAGEN	ECM-Receptor	KEGG: hsa04512
466	Fibroblasts	B_Plasma	COL1A2	CD44	0.0214423	0	COL1A2_CD44	COL1A2 - CD44	COLLAGEN	ECM-Receptor	KEGG: hsa04512
467	Pericytes_SMCs	Myeloid_cells	COL1A2	CD44	0.00568048	0	COL1A2_CD44	COL1A2 - CD44	COLLAGEN	ECM-Receptor	KEGG: hsa04512
468	Fibroblasts	Myeloid_cells	COL1A2	CD44	0.0210042	0	COL1A2_CD44	COL1A2 - CD44	COLLAGEN	ECM-Receptor	KEGG: hsa04512
469	Pericytes_SMCs	MCs	COL1A2	CD44	0.0261807	0	COL1A2_CD44	COL1A2 - CD44	COLLAGEN	ECM-Receptor	KEGG: hsa04512
470	Fibroblasts	MCs	COL1A2	CD44	0.0917058	0	COL1A2_CD44	COL1A2 - CD44	COLLAGEN	ECM-Receptor	KEGG: hsa04512
471	Pericytes_SMCs	Pericytes_SMCs	COL1A2	CD44	0.00452755	0	COL1A2_CD44	COL1A2 - CD44	COLLAGEN	ECM-Receptor	KEGG: hsa04512
472	Fibroblasts	Pericytes_SMCs	COL1A2	CD44	0.0167937	0	COL1A2_CD44	COL1A2 - CD44	COLLAGEN	ECM-Receptor	KEGG: hsa04512
473	Pericytes_SMCs	Fibroblasts	COL1A2	CD44	0.00357549	0	COL1A2_CD44	COL1A2 - CD44	COLLAGEN	ECM-Receptor	KEGG: hsa04512
474	Fibroblasts	Fibroblasts	COL1A2	CD44	0.0132967	0	COL1A2_CD44	COL1A2 - CD44	COLLAGEN	ECM-Receptor	KEGG: hsa04512
475	Pericytes_SMCs	pDCs	COL1A2	CD44	0.00360025	0	COL1A2_CD44	COL1A2 - CD44	COLLAGEN	ECM-Receptor	KEGG: hsa04512
476	Fibroblasts	pDCs	COL1A2	CD44	0.0133879	0	COL1A2_CD44	COL1A2 - CD44	COLLAGEN	ECM-Receptor	KEGG: hsa04512
477	ECs	C0 TRPM4+ malignant cells	COL4A1	CD44	0.00696893	0	COL4A1_CD44	COL4A1 - CD44	COLLAGEN	ECM-Receptor	KEGG: hsa04512
478	Pericytes_SMCs	C0 TRPM4+ malignant cells	COL4A1	CD44	0.00657666	0	COL4A1_CD44	COL4A1 - CD44	COLLAGEN	ECM-Receptor	KEGG: hsa04512
479	ECs	C2 MIR205HG+ malignant cells	COL4A1	CD44	0.00362828	0	COL4A1_CD44	COL4A1 - CD44	COLLAGEN	ECM-Receptor	KEGG: hsa04512
480	Pericytes_SMCs	C2 MIR205HG+ malignant cells	COL4A1	CD44	0.00342341	0	COL4A1_CD44	COL4A1 - CD44	COLLAGEN	ECM-Receptor	KEGG: hsa04512
481	ECs	C3 NEFH+ malignant cells	COL4A1	CD44	0.00359727	0	COL4A1_CD44	COL4A1 - CD44	COLLAGEN	ECM-Receptor	KEGG: hsa04512
482	Pericytes_SMCs	C3 NEFH+ malignant cells	COL4A1	CD44	0.00339413	0	COL4A1_CD44	COL4A1 - CD44	COLLAGEN	ECM-Receptor	KEGG: hsa04512
483	ECs	T_NK	COL4A1	CD44	0.00583444	0	COL4A1_CD44	COL4A1 - CD44	COLLAGEN	ECM-Receptor	KEGG: hsa04512
484	Pericytes_SMCs	T_NK	COL4A1	CD44	0.00550568	0	COL4A1_CD44	COL4A1 - CD44	COLLAGEN	ECM-Receptor	KEGG: hsa04512
485	ECs	B_Plasma	COL4A1	CD44	0.00488855	0	COL4A1_CD44	COL4A1 - CD44	COLLAGEN	ECM-Receptor	KEGG: hsa04512
486	Pericytes_SMCs	B_Plasma	COL4A1	CD44	0.00461284	0	COL4A1_CD44	COL4A1 - CD44	COLLAGEN	ECM-Receptor	KEGG: hsa04512
487	ECs	Myeloid_cells	COL4A1	CD44	0.00478703	0	COL4A1_CD44	COL4A1 - CD44	COLLAGEN	ECM-Receptor	KEGG: hsa04512
488	Pericytes_SMCs	Myeloid_cells	COL4A1	CD44	0.00451702	0	COL4A1_CD44	COL4A1 - CD44	COLLAGEN	ECM-Receptor	KEGG: hsa04512
489	ECs	MCs	COL4A1	CD44	0.0221347	0	COL4A1_CD44	COL4A1 - CD44	COLLAGEN	ECM-Receptor	KEGG: hsa04512
490	Pericytes_SMCs	MCs	COL4A1	CD44	0.0209067	0	COL4A1_CD44	COL4A1 - CD44	COLLAGEN	ECM-Receptor	KEGG: hsa04512
491	ECs	Pericytes_SMCs	COL4A1	CD44	0.00381474	0	COL4A1_CD44	COL4A1 - CD44	COLLAGEN	ECM-Receptor	KEGG: hsa04512
492	Pericytes_SMCs	Pericytes_SMCs	COL4A1	CD44	0.00359937	0	COL4A1_CD44	COL4A1 - CD44	COLLAGEN	ECM-Receptor	KEGG: hsa04512
493	ECs	Fibroblasts	COL4A1	CD44	0.00301212	0	COL4A1_CD44	COL4A1 - CD44	COLLAGEN	ECM-Receptor	KEGG: hsa04512
494	Pericytes_SMCs	Fibroblasts	COL4A1	CD44	0.00284194	0	COL4A1_CD44	COL4A1 - CD44	COLLAGEN	ECM-Receptor	KEGG: hsa04512
495	ECs	pDCs	COL4A1	CD44	0.00303299	0	COL4A1_CD44	COL4A1 - CD44	COLLAGEN	ECM-Receptor	KEGG: hsa04512
496	Pericytes_SMCs	pDCs	COL4A1	CD44	0.00286163	0	COL4A1_CD44	COL4A1 - CD44	COLLAGEN	ECM-Receptor	KEGG: hsa04512
497	ECs	C0 TRPM4+ malignant cells	COL4A2	CD44	0.00555155	0	COL4A2_CD44	COL4A2 - CD44	COLLAGEN	ECM-Receptor	KEGG: hsa04512
498	Pericytes_SMCs	C0 TRPM4+ malignant cells	COL4A2	CD44	0.00682956	0	COL4A2_CD44	COL4A2 - CD44	COLLAGEN	ECM-Receptor	KEGG: hsa04512
499	ECs	C2 MIR205HG+ malignant cells	COL4A2	CD44	0.00288837	0	COL4A2_CD44	COL4A2 - CD44	COLLAGEN	ECM-Receptor	KEGG: hsa04512
500	Pericytes_SMCs	C2 MIR205HG+ malignant cells	COL4A2	CD44	0.00355548	0	COL4A2_CD44	COL4A2 - CD44	COLLAGEN	ECM-Receptor	KEGG: hsa04512
501	ECs	C3 NEFH+ malignant cells	COL4A2	CD44	0.00286366	0	COL4A2_CD44	COL4A2 - CD44	COLLAGEN	ECM-Receptor	KEGG: hsa04512
502	Pericytes_SMCs	C3 NEFH+ malignant cells	COL4A2	CD44	0.00352508	0	COL4A2_CD44	COL4A2 - CD44	COLLAGEN	ECM-Receptor	KEGG: hsa04512
503	ECs	T_NK	COL4A2	CD44	0.00464672	0	COL4A2_CD44	COL4A2 - CD44	COLLAGEN	ECM-Receptor	KEGG: hsa04512
504	Pericytes_SMCs	T_NK	COL4A2	CD44	0.00571763	0	COL4A2_CD44	COL4A2 - CD44	COLLAGEN	ECM-Receptor	KEGG: hsa04512
505	ECs	B_Plasma	COL4A2	CD44	0.00389263	0	COL4A2_CD44	COL4A2 - CD44	COLLAGEN	ECM-Receptor	KEGG: hsa04512
506	Pericytes_SMCs	B_Plasma	COL4A2	CD44	0.00479059	0	COL4A2_CD44	COL4A2 - CD44	COLLAGEN	ECM-Receptor	KEGG: hsa04512
507	ECs	Myeloid_cells	COL4A2	CD44	0.00381172	0	COL4A2_CD44	COL4A2 - CD44	COLLAGEN	ECM-Receptor	KEGG: hsa04512
508	Pericytes_SMCs	Myeloid_cells	COL4A2	CD44	0.00469109	0	COL4A2_CD44	COL4A2 - CD44	COLLAGEN	ECM-Receptor	KEGG: hsa04512
509	ECs	MCs	COL4A2	CD44	0.0176878	0	COL4A2_CD44	COL4A2 - CD44	COLLAGEN	ECM-Receptor	KEGG: hsa04512
510	Pericytes_SMCs	MCs	COL4A2	CD44	0.0216987	0	COL4A2_CD44	COL4A2 - CD44	COLLAGEN	ECM-Receptor	KEGG: hsa04512
511	ECs	Pericytes_SMCs	COL4A2	CD44	0.00303692	0	COL4A2_CD44	COL4A2 - CD44	COLLAGEN	ECM-Receptor	KEGG: hsa04512
512	Pericytes_SMCs	Pericytes_SMCs	COL4A2	CD44	0.00373822	0	COL4A2_CD44	COL4A2 - CD44	COLLAGEN	ECM-Receptor	KEGG: hsa04512
513	ECs	Fibroblasts	COL4A2	CD44	0.00239756	0	COL4A2_CD44	COL4A2 - CD44	COLLAGEN	ECM-Receptor	KEGG: hsa04512
514	Pericytes_SMCs	Fibroblasts	COL4A2	CD44	0.00295165	0	COL4A2_CD44	COL4A2 - CD44	COLLAGEN	ECM-Receptor	KEGG: hsa04512
515	ECs	pDCs	COL4A2	CD44	0.00241418	0	COL4A2_CD44	COL4A2 - CD44	COLLAGEN	ECM-Receptor	KEGG: hsa04512
516	Pericytes_SMCs	pDCs	COL4A2	CD44	0.0029721	0	COL4A2_CD44	COL4A2 - CD44	COLLAGEN	ECM-Receptor	KEGG: hsa04512
517	Pericytes_SMCs	C0 TRPM4+ malignant cells	COL6A1	CD44	0.00777712	0	COL6A1_CD44	COL6A1 - CD44	COLLAGEN	ECM-Receptor	KEGG: hsa04512
518	Fibroblasts	C0 TRPM4+ malignant cells	COL6A1	CD44	0.0231143	0	COL6A1_CD44	COL6A1 - CD44	COLLAGEN	ECM-Receptor	KEGG: hsa04512
519	Pericytes_SMCs	C2 MIR205HG+ malignant cells	COL6A1	CD44	0.00405064	0	COL6A1_CD44	COL6A1 - CD44	COLLAGEN	ECM-Receptor	KEGG: hsa04512
520	Fibroblasts	C2 MIR205HG+ malignant cells	COL6A1	CD44	0.0121287	0	COL6A1_CD44	COL6A1 - CD44	COLLAGEN	ECM-Receptor	KEGG: hsa04512
521	Pericytes_SMCs	C3 NEFH+ malignant cells	COL6A1	CD44	0.00401602	0	COL6A1_CD44	COL6A1 - CD44	COLLAGEN	ECM-Receptor	KEGG: hsa04512
522	Fibroblasts	C3 NEFH+ malignant cells	COL6A1	CD44	0.0120259	0	COL6A1_CD44	COL6A1 - CD44	COLLAGEN	ECM-Receptor	KEGG: hsa04512
523	Pericytes_SMCs	T_NK	COL6A1	CD44	0.00651193	0	COL6A1_CD44	COL6A1 - CD44	COLLAGEN	ECM-Receptor	KEGG: hsa04512
524	Fibroblasts	T_NK	COL6A1	CD44	0.0194028	0	COL6A1_CD44	COL6A1 - CD44	COLLAGEN	ECM-Receptor	KEGG: hsa04512
525	Pericytes_SMCs	B_Plasma	COL6A1	CD44	0.00545681	0	COL6A1_CD44	COL6A1 - CD44	COLLAGEN	ECM-Receptor	KEGG: hsa04512
526	Fibroblasts	B_Plasma	COL6A1	CD44	0.0162933	0	COL6A1_CD44	COL6A1 - CD44	COLLAGEN	ECM-Receptor	KEGG: hsa04512
527	Pericytes_SMCs	Myeloid_cells	COL6A1	CD44	0.00534355	0	COL6A1_CD44	COL6A1 - CD44	COLLAGEN	ECM-Receptor	KEGG: hsa04512
528	Fibroblasts	Myeloid_cells	COL6A1	CD44	0.0159587	0	COL6A1_CD44	COL6A1 - CD44	COLLAGEN	ECM-Receptor	KEGG: hsa04512
529	Pericytes_SMCs	MCs	COL6A1	CD44	0.024658	0	COL6A1_CD44	COL6A1 - CD44	COLLAGEN	ECM-Receptor	KEGG: hsa04512
530	Fibroblasts	MCs	COL6A1	CD44	0.0709067	0	COL6A1_CD44	COL6A1 - CD44	COLLAGEN	ECM-Receptor	KEGG: hsa04512
531	Pericytes_SMCs	Pericytes_SMCs	COL6A1	CD44	0.00425871	0	COL6A1_CD44	COL6A1 - CD44	COLLAGEN	ECM-Receptor	KEGG: hsa04512
532	Fibroblasts	Pericytes_SMCs	COL6A1	CD44	0.0127464	0	COL6A1_CD44	COL6A1 - CD44	COLLAGEN	ECM-Receptor	KEGG: hsa04512
533	Pericytes_SMCs	Fibroblasts	COL6A1	CD44	0.00336299	0	COL6A1_CD44	COL6A1 - CD44	COLLAGEN	ECM-Receptor	KEGG: hsa04512
534	Fibroblasts	Fibroblasts	COL6A1	CD44	0.0100836	0	COL6A1_CD44	COL6A1 - CD44	COLLAGEN	ECM-Receptor	KEGG: hsa04512
535	Pericytes_SMCs	pDCs	COL6A1	CD44	0.00338629	0	COL6A1_CD44	COL6A1 - CD44	COLLAGEN	ECM-Receptor	KEGG: hsa04512
536	Fibroblasts	pDCs	COL6A1	CD44	0.0101529	0	COL6A1_CD44	COL6A1 - CD44	COLLAGEN	ECM-Receptor	KEGG: hsa04512
537	Pericytes_SMCs	C0 TRPM4+ malignant cells	COL6A2	CD44	0.0233672	0	COL6A2_CD44	COL6A2 - CD44	COLLAGEN	ECM-Receptor	KEGG: hsa04512
538	Fibroblasts	C0 TRPM4+ malignant cells	COL6A2	CD44	0.0380774	0	COL6A2_CD44	COL6A2 - CD44	COLLAGEN	ECM-Receptor	KEGG: hsa04512
539	Pericytes_SMCs	C2 MIR205HG+ malignant cells	COL6A2	CD44	0.0122629	0	COL6A2_CD44	COL6A2 - CD44	COLLAGEN	ECM-Receptor	KEGG: hsa04512
540	Fibroblasts	C2 MIR205HG+ malignant cells	COL6A2	CD44	0.0201268	0	COL6A2_CD44	COL6A2 - CD44	COLLAGEN	ECM-Receptor	KEGG: hsa04512
541	Pericytes_SMCs	C3 NEFH+ malignant cells	COL6A2	CD44	0.0121589	0	COL6A2_CD44	COL6A2 - CD44	COLLAGEN	ECM-Receptor	KEGG: hsa04512
542	Fibroblasts	C3 NEFH+ malignant cells	COL6A2	CD44	0.0199575	0	COL6A2_CD44	COL6A2 - CD44	COLLAGEN	ECM-Receptor	KEGG: hsa04512
543	Pericytes_SMCs	T_NK	COL6A2	CD44	0.0196159	0	COL6A2_CD44	COL6A2 - CD44	COLLAGEN	ECM-Receptor	KEGG: hsa04512
544	Fibroblasts	T_NK	COL6A2	CD44	0.0320421	0	COL6A2_CD44	COL6A2 - CD44	COLLAGEN	ECM-Receptor	KEGG: hsa04512
545	Pericytes_SMCs	B_Plasma	COL6A2	CD44	0.0164728	0	COL6A2_CD44	COL6A2 - CD44	COLLAGEN	ECM-Receptor	KEGG: hsa04512
546	Fibroblasts	B_Plasma	COL6A2	CD44	0.0269626	0	COL6A2_CD44	COL6A2 - CD44	COLLAGEN	ECM-Receptor	KEGG: hsa04512
547	Pericytes_SMCs	Myeloid_cells	COL6A2	CD44	0.0161346	0	COL6A2_CD44	COL6A2 - CD44	COLLAGEN	ECM-Receptor	KEGG: hsa04512
548	Fibroblasts	Myeloid_cells	COL6A2	CD44	0.0264149	0	COL6A2_CD44	COL6A2 - CD44	COLLAGEN	ECM-Receptor	KEGG: hsa04512
549	Pericytes_SMCs	MCs	COL6A2	CD44	0.0716441	0	COL6A2_CD44	COL6A2 - CD44	COLLAGEN	ECM-Receptor	KEGG: hsa04512
550	Fibroblasts	MCs	COL6A2	CD44	0.113223	0	COL6A2_CD44	COL6A2 - CD44	COLLAGEN	ECM-Receptor	KEGG: hsa04512
551	Pericytes_SMCs	Pericytes_SMCs	COL6A2	CD44	0.0128873	0	COL6A2_CD44	COL6A2 - CD44	COLLAGEN	ECM-Receptor	KEGG: hsa04512
552	Fibroblasts	Pericytes_SMCs	COL6A2	CD44	0.0211431	0	COL6A2_CD44	COL6A2 - CD44	COLLAGEN	ECM-Receptor	KEGG: hsa04512
553	Pericytes_SMCs	Fibroblasts	COL6A2	CD44	0.0101954	0	COL6A2_CD44	COL6A2 - CD44	COLLAGEN	ECM-Receptor	KEGG: hsa04512
554	Fibroblasts	Fibroblasts	COL6A2	CD44	0.0167559	0	COL6A2_CD44	COL6A2 - CD44	COLLAGEN	ECM-Receptor	KEGG: hsa04512
555	Pericytes_SMCs	pDCs	COL6A2	CD44	0.0102655	0	COL6A2_CD44	COL6A2 - CD44	COLLAGEN	ECM-Receptor	KEGG: hsa04512
556	Fibroblasts	pDCs	COL6A2	CD44	0.0168704	0	COL6A2_CD44	COL6A2 - CD44	COLLAGEN	ECM-Receptor	KEGG: hsa04512
557	Fibroblasts	C0 TRPM4+ malignant cells	COL6A3	CD44	0.007491	0	COL6A3_CD44	COL6A3 - CD44	COLLAGEN	ECM-Receptor	KEGG: hsa04512
558	Fibroblasts	C2 MIR205HG+ malignant cells	COL6A3	CD44	0.00390107	0	COL6A3_CD44	COL6A3 - CD44	COLLAGEN	ECM-Receptor	KEGG: hsa04512
559	Fibroblasts	C3 NEFH+ malignant cells	COL6A3	CD44	0.00386773	0	COL6A3_CD44	COL6A3 - CD44	COLLAGEN	ECM-Receptor	KEGG: hsa04512
560	Fibroblasts	T_NK	COL6A3	CD44	0.00627206	0	COL6A3_CD44	COL6A3 - CD44	COLLAGEN	ECM-Receptor	KEGG: hsa04512
561	Fibroblasts	B_Plasma	COL6A3	CD44	0.00525559	0	COL6A3_CD44	COL6A3 - CD44	COLLAGEN	ECM-Receptor	KEGG: hsa04512
562	Fibroblasts	Myeloid_cells	COL6A3	CD44	0.00514649	0	COL6A3_CD44	COL6A3 - CD44	COLLAGEN	ECM-Receptor	KEGG: hsa04512
563	Fibroblasts	MCs	COL6A3	CD44	0.0237657	0	COL6A3_CD44	COL6A3 - CD44	COLLAGEN	ECM-Receptor	KEGG: hsa04512
564	Fibroblasts	Pericytes_SMCs	COL6A3	CD44	0.00410149	0	COL6A3_CD44	COL6A3 - CD44	COLLAGEN	ECM-Receptor	KEGG: hsa04512
565	Fibroblasts	Fibroblasts	COL6A3	CD44	0.00323873	0	COL6A3_CD44	COL6A3 - CD44	COLLAGEN	ECM-Receptor	KEGG: hsa04512
566	Fibroblasts	pDCs	COL6A3	CD44	0.00326117	0	COL6A3_CD44	COL6A3 - CD44	COLLAGEN	ECM-Receptor	KEGG: hsa04512
567	C0 TRPM4+ malignant cells	C0 TRPM4+ malignant cells	COL9A2	CD44	0.00631977	0	COL9A2_CD44	COL9A2 - CD44	COLLAGEN	ECM-Receptor	KEGG: hsa04512
568	C0 TRPM4+ malignant cells	C2 MIR205HG+ malignant cells	COL9A2	CD44	0.00328928	0	COL9A2_CD44	COL9A2 - CD44	COLLAGEN	ECM-Receptor	KEGG: hsa04512
569	C0 TRPM4+ malignant cells	C3 NEFH+ malignant cells	COL9A2	CD44	0.00326115	0	COL9A2_CD44	COL9A2 - CD44	COLLAGEN	ECM-Receptor	KEGG: hsa04512
570	C0 TRPM4+ malignant cells	T_NK	COL9A2	CD44	0.0052904	0	COL9A2_CD44	COL9A2 - CD44	COLLAGEN	ECM-Receptor	KEGG: hsa04512
571	C0 TRPM4+ malignant cells	B_Plasma	COL9A2	CD44	0.00443232	0	COL9A2_CD44	COL9A2 - CD44	COLLAGEN	ECM-Receptor	KEGG: hsa04512
572	C0 TRPM4+ malignant cells	Myeloid_cells	COL9A2	CD44	0.00434023	0	COL9A2_CD44	COL9A2 - CD44	COLLAGEN	ECM-Receptor	KEGG: hsa04512
573	C0 TRPM4+ malignant cells	MCs	COL9A2	CD44	0.0201014	0	COL9A2_CD44	COL9A2 - CD44	COLLAGEN	ECM-Receptor	KEGG: hsa04512
574	C0 TRPM4+ malignant cells	Pericytes_SMCs	COL9A2	CD44	0.00345838	0	COL9A2_CD44	COL9A2 - CD44	COLLAGEN	ECM-Receptor	KEGG: hsa04512
575	C0 TRPM4+ malignant cells	Fibroblasts	COL9A2	CD44	0.00273053	0	COL9A2_CD44	COL9A2 - CD44	COLLAGEN	ECM-Receptor	KEGG: hsa04512
576	C0 TRPM4+ malignant cells	pDCs	COL9A2	CD44	0.00274945	0	COL9A2_CD44	COL9A2 - CD44	COLLAGEN	ECM-Receptor	KEGG: hsa04512
577	Pericytes_SMCs	C2 MIR205HG+ malignant cells	COL1A1	SDC1	0.00391997	0	COL1A1_SDC1	COL1A1 - SDC1	COLLAGEN	ECM-Receptor	KEGG: hsa04512
578	Fibroblasts	C2 MIR205HG+ malignant cells	COL1A1	SDC1	0.0108913	0	COL1A1_SDC1	COL1A1 - SDC1	COLLAGEN	ECM-Receptor	KEGG: hsa04512
579	Pericytes_SMCs	C2 MIR205HG+ malignant cells	COL1A2	SDC1	0.00395955	0	COL1A2_SDC1	COL1A2 - SDC1	COLLAGEN	ECM-Receptor	KEGG: hsa04512
580	Fibroblasts	C2 MIR205HG+ malignant cells	COL1A2	SDC1	0.0147096	0	COL1A2_SDC1	COL1A2 - SDC1	COLLAGEN	ECM-Receptor	KEGG: hsa04512
581	ECs	C2 MIR205HG+ malignant cells	COL4A1	SDC1	0.00333586	0	COL4A1_SDC1	COL4A1 - SDC1	COLLAGEN	ECM-Receptor	KEGG: hsa04512
582	Pericytes_SMCs	C2 MIR205HG+ malignant cells	COL4A1	SDC1	0.00314745	0	COL4A1_SDC1	COL4A1 - SDC1	COLLAGEN	ECM-Receptor	KEGG: hsa04512
583	ECs	C2 MIR205HG+ malignant cells	COL4A2	SDC1	0.00265542	0	COL4A2_SDC1	COL4A2 - SDC1	COLLAGEN	ECM-Receptor	KEGG: hsa04512
584	Pericytes_SMCs	C2 MIR205HG+ malignant cells	COL4A2	SDC1	0.00326891	0	COL4A2_SDC1	COL4A2 - SDC1	COLLAGEN	ECM-Receptor	KEGG: hsa04512
585	Pericytes_SMCs	C2 MIR205HG+ malignant cells	COL6A1	SDC1	0.00372431	0	COL6A1_SDC1	COL6A1 - SDC1	COLLAGEN	ECM-Receptor	KEGG: hsa04512
586	Fibroblasts	C2 MIR205HG+ malignant cells	COL6A1	SDC1	0.0111589	0	COL6A1_SDC1	COL6A1 - SDC1	COLLAGEN	ECM-Receptor	KEGG: hsa04512
587	Pericytes_SMCs	C2 MIR205HG+ malignant cells	COL6A2	SDC1	0.0112824	0	COL6A2_SDC1	COL6A2 - SDC1	COLLAGEN	ECM-Receptor	KEGG: hsa04512
588	Fibroblasts	C2 MIR205HG+ malignant cells	COL6A2	SDC1	0.0185294	0	COL6A2_SDC1	COL6A2 - SDC1	COLLAGEN	ECM-Receptor	KEGG: hsa04512
589	Fibroblasts	C2 MIR205HG+ malignant cells	COL6A3	SDC1	0.00358675	0	COL6A3_SDC1	COL6A3 - SDC1	COLLAGEN	ECM-Receptor	KEGG: hsa04512
590	C0 TRPM4+ malignant cells	C2 MIR205HG+ malignant cells	COL9A2	SDC1	0.0030241	0	COL9A2_SDC1	COL9A2 - SDC1	COLLAGEN	ECM-Receptor	KEGG: hsa04512
591	Fibroblasts	C2 MIR205HG+ malignant cells	FN1	SDC1	0.0040291	0	FN1_SDC1	FN1 - SDC1	FN1	ECM-Receptor	KEGG: hsa04512
592	Myeloid_cells	C2 MIR205HG+ malignant cells	THBS1	SDC1	0.00146139	0	THBS1_SDC1	THBS1 - SDC1	THBS	ECM-Receptor	KEGG: hsa04512
593	Pericytes_SMCs	C2 MIR205HG+ malignant cells	THBS1	SDC1	0.00325436	0	THBS1_SDC1	THBS1 - SDC1	THBS	ECM-Receptor	KEGG: hsa04512
594	Fibroblasts	C2 MIR205HG+ malignant cells	THBS1	SDC1	0.00333261	0	THBS1_SDC1	THBS1 - SDC1	THBS	ECM-Receptor	KEGG: hsa04512
595	Pericytes_SMCs	C0 TRPM4+ malignant cells	COL1A1	SDC4	0.00143446	0	COL1A1_SDC4	COL1A1 - SDC4	COLLAGEN	ECM-Receptor	KEGG: hsa04512
596	Fibroblasts	C0 TRPM4+ malignant cells	COL1A1	SDC4	0.00400328	0	COL1A1_SDC4	COL1A1 - SDC4	COLLAGEN	ECM-Receptor	KEGG: hsa04512
597	Pericytes_SMCs	C1 SLPI+ malignant cells	COL1A1	SDC4	0.00253464	0	COL1A1_SDC4	COL1A1 - SDC4	COLLAGEN	ECM-Receptor	KEGG: hsa04512
598	Fibroblasts	C1 SLPI+ malignant cells	COL1A1	SDC4	0.00705973	0	COL1A1_SDC4	COL1A1 - SDC4	COLLAGEN	ECM-Receptor	KEGG: hsa04512
599	Pericytes_SMCs	C3 NEFH+ malignant cells	COL1A1	SDC4	0.00171788	0	COL1A1_SDC4	COL1A1 - SDC4	COLLAGEN	ECM-Receptor	KEGG: hsa04512
600	Fibroblasts	C3 NEFH+ malignant cells	COL1A1	SDC4	0.00479181	0	COL1A1_SDC4	COL1A1 - SDC4	COLLAGEN	ECM-Receptor	KEGG: hsa04512
601	Pericytes_SMCs	C0 TRPM4+ malignant cells	COL1A2	SDC4	0.00144898	0	COL1A2_SDC4	COL1A2 - SDC4	COLLAGEN	ECM-Receptor	KEGG: hsa04512
602	Fibroblasts	C0 TRPM4+ malignant cells	COL1A2	SDC4	0.00541998	0	COL1A2_SDC4	COL1A2 - SDC4	COLLAGEN	ECM-Receptor	KEGG: hsa04512
603	Pericytes_SMCs	C1 SLPI+ malignant cells	COL1A2	SDC4	0.00256026	0	COL1A2_SDC4	COL1A2 - SDC4	COLLAGEN	ECM-Receptor	KEGG: hsa04512
604	Fibroblasts	C1 SLPI+ malignant cells	COL1A2	SDC4	0.00954769	0	COL1A2_SDC4	COL1A2 - SDC4	COLLAGEN	ECM-Receptor	KEGG: hsa04512
605	Pericytes_SMCs	C3 NEFH+ malignant cells	COL1A2	SDC4	0.00173526	0	COL1A2_SDC4	COL1A2 - SDC4	COLLAGEN	ECM-Receptor	KEGG: hsa04512
606	Fibroblasts	C3 NEFH+ malignant cells	COL1A2	SDC4	0.00648574	0	COL1A2_SDC4	COL1A2 - SDC4	COLLAGEN	ECM-Receptor	KEGG: hsa04512
607	ECs	C0 TRPM4+ malignant cells	COL4A1	SDC4	0.00122026	0	COL4A1_SDC4	COL4A1 - SDC4	COLLAGEN	ECM-Receptor	KEGG: hsa04512
608	Pericytes_SMCs	C0 TRPM4+ malignant cells	COL4A1	SDC4	0.0011512	0	COL4A1_SDC4	COL4A1 - SDC4	COLLAGEN	ECM-Receptor	KEGG: hsa04512
609	ECs	C1 SLPI+ malignant cells	COL4A1	SDC4	0.00215651	0	COL4A1_SDC4	COL4A1 - SDC4	COLLAGEN	ECM-Receptor	KEGG: hsa04512
610	Pericytes_SMCs	C1 SLPI+ malignant cells	COL4A1	SDC4	0.00203457	0	COL4A1_SDC4	COL4A1 - SDC4	COLLAGEN	ECM-Receptor	KEGG: hsa04512
611	ECs	C3 NEFH+ malignant cells	COL4A1	SDC4	0.00146142	0	COL4A1_SDC4	COL4A1 - SDC4	COLLAGEN	ECM-Receptor	KEGG: hsa04512
612	Pericytes_SMCs	C3 NEFH+ malignant cells	COL4A1	SDC4	0.00137873	0	COL4A1_SDC4	COL4A1 - SDC4	COLLAGEN	ECM-Receptor	KEGG: hsa04512
613	ECs	C0 TRPM4+ malignant cells	COL4A2	SDC4	0.000970933	0	COL4A2_SDC4	COL4A2 - SDC4	COLLAGEN	ECM-Receptor	KEGG: hsa04512
614	Pericytes_SMCs	C0 TRPM4+ malignant cells	COL4A2	SDC4	0.00119572	0	COL4A2_SDC4	COL4A2 - SDC4	COLLAGEN	ECM-Receptor	KEGG: hsa04512
615	ECs	C1 SLPI+ malignant cells	COL4A2	SDC4	0.00171622	0	COL4A2_SDC4	COL4A2 - SDC4	COLLAGEN	ECM-Receptor	KEGG: hsa04512
616	Pericytes_SMCs	C1 SLPI+ malignant cells	COL4A2	SDC4	0.00211318	0	COL4A2_SDC4	COL4A2 - SDC4	COLLAGEN	ECM-Receptor	KEGG: hsa04512
617	ECs	C3 NEFH+ malignant cells	COL4A2	SDC4	0.00116288	0	COL4A2_SDC4	COL4A2 - SDC4	COLLAGEN	ECM-Receptor	KEGG: hsa04512
618	Pericytes_SMCs	C3 NEFH+ malignant cells	COL4A2	SDC4	0.00143203	0	COL4A2_SDC4	COL4A2 - SDC4	COLLAGEN	ECM-Receptor	KEGG: hsa04512
619	Pericytes_SMCs	C0 TRPM4+ malignant cells	COL6A1	SDC4	0.00136269	0	COL6A1_SDC4	COL6A1 - SDC4	COLLAGEN	ECM-Receptor	KEGG: hsa04512
620	Fibroblasts	C0 TRPM4+ malignant cells	COL6A1	SDC4	0.00410233	0	COL6A1_SDC4	COL6A1 - SDC4	COLLAGEN	ECM-Receptor	KEGG: hsa04512
621	Pericytes_SMCs	C1 SLPI+ malignant cells	COL6A1	SDC4	0.00240795	0	COL6A1_SDC4	COL6A1 - SDC4	COLLAGEN	ECM-Receptor	KEGG: hsa04512
622	Fibroblasts	C1 SLPI+ malignant cells	COL6A1	SDC4	0.00723385	0	COL6A1_SDC4	COL6A1 - SDC4	COLLAGEN	ECM-Receptor	KEGG: hsa04512
623	Pericytes_SMCs	C3 NEFH+ malignant cells	COL6A1	SDC4	0.00163195	0	COL6A1_SDC4	COL6A1 - SDC4	COLLAGEN	ECM-Receptor	KEGG: hsa04512
624	Fibroblasts	C3 NEFH+ malignant cells	COL6A1	SDC4	0.00491028	0	COL6A1_SDC4	COL6A1 - SDC4	COLLAGEN	ECM-Receptor	KEGG: hsa04512
625	Pericytes_SMCs	C0 TRPM4+ malignant cells	COL6A2	SDC4	0.00414809	0	COL6A2_SDC4	COL6A2 - SDC4	COLLAGEN	ECM-Receptor	KEGG: hsa04512
626	Fibroblasts	C0 TRPM4+ malignant cells	COL6A2	SDC4	0.00684422	0	COL6A2_SDC4	COL6A2 - SDC4	COLLAGEN	ECM-Receptor	KEGG: hsa04512
627	Pericytes_SMCs	C1 SLPI+ malignant cells	COL6A2	SDC4	0.00731429	0	COL6A2_SDC4	COL6A2 - SDC4	COLLAGEN	ECM-Receptor	KEGG: hsa04512
628	Fibroblasts	C1 SLPI+ malignant cells	COL6A2	SDC4	0.0120434	0	COL6A2_SDC4	COL6A2 - SDC4	COLLAGEN	ECM-Receptor	KEGG: hsa04512
629	Pericytes_SMCs	C3 NEFH+ malignant cells	COL6A2	SDC4	0.004965	0	COL6A2_SDC4	COL6A2 - SDC4	COLLAGEN	ECM-Receptor	KEGG: hsa04512
630	Fibroblasts	C3 NEFH+ malignant cells	COL6A2	SDC4	0.00818773	0	COL6A2_SDC4	COL6A2 - SDC4	COLLAGEN	ECM-Receptor	KEGG: hsa04512
631	Fibroblasts	C0 TRPM4+ malignant cells	COL6A3	SDC4	0.00131224	0	COL6A3_SDC4	COL6A3 - SDC4	COLLAGEN	ECM-Receptor	KEGG: hsa04512
632	Fibroblasts	C1 SLPI+ malignant cells	COL6A3	SDC4	0.0023189	0	COL6A3_SDC4	COL6A3 - SDC4	COLLAGEN	ECM-Receptor	KEGG: hsa04512
633	Fibroblasts	C3 NEFH+ malignant cells	COL6A3	SDC4	0.00157155	0	COL6A3_SDC4	COL6A3 - SDC4	COLLAGEN	ECM-Receptor	KEGG: hsa04512
634	C0 TRPM4+ malignant cells	C0 TRPM4+ malignant cells	COL9A2	SDC4	0.001106	0	COL9A2_SDC4	COL9A2 - SDC4	COLLAGEN	ECM-Receptor	KEGG: hsa04512
635	C0 TRPM4+ malignant cells	C1 SLPI+ malignant cells	COL9A2	SDC4	0.00195475	0	COL9A2_SDC4	COL9A2 - SDC4	COLLAGEN	ECM-Receptor	KEGG: hsa04512
636	C0 TRPM4+ malignant cells	C3 NEFH+ malignant cells	COL9A2	SDC4	0.0013246	0	COL9A2_SDC4	COL9A2 - SDC4	COLLAGEN	ECM-Receptor	KEGG: hsa04512
637	Fibroblasts	C0 TRPM4+ malignant cells	FN1	SDC4	0.00147449	0	FN1_SDC4	FN1 - SDC4	FN1	ECM-Receptor	KEGG: hsa04512
638	Fibroblasts	C1 SLPI+ malignant cells	FN1	SDC4	0.0026053	0	FN1_SDC4	FN1 - SDC4	FN1	ECM-Receptor	KEGG: hsa04512
639	Fibroblasts	C3 NEFH+ malignant cells	FN1	SDC4	0.00176581	0	FN1_SDC4	FN1 - SDC4	FN1	ECM-Receptor	KEGG: hsa04512
640	Myeloid_cells	C0 TRPM4+ malignant cells	THBS1	SDC4	0.00053394	0	THBS1_SDC4	THBS1 - SDC4	THBS	ECM-Receptor	KEGG: hsa04512
641	Pericytes_SMCs	C0 TRPM4+ malignant cells	THBS1	SDC4	0.00119038	0	THBS1_SDC4	THBS1 - SDC4	THBS	ECM-Receptor	KEGG: hsa04512
642	Fibroblasts	C0 TRPM4+ malignant cells	THBS1	SDC4	0.00121906	0	THBS1_SDC4	THBS1 - SDC4	THBS	ECM-Receptor	KEGG: hsa04512
643	Myeloid_cells	C1 SLPI+ malignant cells	THBS1	SDC4	0.000944106	0	THBS1_SDC4	THBS1 - SDC4	THBS	ECM-Receptor	KEGG: hsa04512
644	Pericytes_SMCs	C1 SLPI+ malignant cells	THBS1	SDC4	0.00210376	0	THBS1_SDC4	THBS1 - SDC4	THBS	ECM-Receptor	KEGG: hsa04512
645	Fibroblasts	C1 SLPI+ malignant cells	THBS1	SDC4	0.0021544	0	THBS1_SDC4	THBS1 - SDC4	THBS	ECM-Receptor	KEGG: hsa04512
646	Myeloid_cells	C3 NEFH+ malignant cells	THBS1	SDC4	0.00063955	0	THBS1_SDC4	THBS1 - SDC4	THBS	ECM-Receptor	KEGG: hsa04512
647	Pericytes_SMCs	C3 NEFH+ malignant cells	THBS1	SDC4	0.00142565	0	THBS1_SDC4	THBS1 - SDC4	THBS	ECM-Receptor	KEGG: hsa04512
648	Fibroblasts	C3 NEFH+ malignant cells	THBS1	SDC4	0.00145999	0	THBS1_SDC4	THBS1 - SDC4	THBS	ECM-Receptor	KEGG: hsa04512
649	Myeloid_cells	C0 TRPM4+ malignant cells	THBS1	CD47	0.00286392	0	THBS1_CD47	THBS1 - CD47	THBS	ECM-Receptor	KEGG: hsa04512
650	Pericytes_SMCs	C0 TRPM4+ malignant cells	THBS1	CD47	0.00636666	0	THBS1_CD47	THBS1 - CD47	THBS	ECM-Receptor	KEGG: hsa04512
651	Fibroblasts	C0 TRPM4+ malignant cells	THBS1	CD47	0.00651924	0	THBS1_CD47	THBS1 - CD47	THBS	ECM-Receptor	KEGG: hsa04512
652	Myeloid_cells	C1 SLPI+ malignant cells	THBS1	CD47	0.00180641	0	THBS1_CD47	THBS1 - CD47	THBS	ECM-Receptor	KEGG: hsa04512
653	Pericytes_SMCs	C1 SLPI+ malignant cells	THBS1	CD47	0.00402099	0	THBS1_CD47	THBS1 - CD47	THBS	ECM-Receptor	KEGG: hsa04512
654	Fibroblasts	C1 SLPI+ malignant cells	THBS1	CD47	0.00411758	0	THBS1_CD47	THBS1 - CD47	THBS	ECM-Receptor	KEGG: hsa04512
655	Myeloid_cells	C2 MIR205HG+ malignant cells	THBS1	CD47	0.00197266	0	THBS1_CD47	THBS1 - CD47	THBS	ECM-Receptor	KEGG: hsa04512
656	Pericytes_SMCs	C2 MIR205HG+ malignant cells	THBS1	CD47	0.00439014	0	THBS1_CD47	THBS1 - CD47	THBS	ECM-Receptor	KEGG: hsa04512
657	Fibroblasts	C2 MIR205HG+ malignant cells	THBS1	CD47	0.00449557	0	THBS1_CD47	THBS1 - CD47	THBS	ECM-Receptor	KEGG: hsa04512
658	Myeloid_cells	C3 NEFH+ malignant cells	THBS1	CD47	0.00364633	0	THBS1_CD47	THBS1 - CD47	THBS	ECM-Receptor	KEGG: hsa04512
659	Pericytes_SMCs	C3 NEFH+ malignant cells	THBS1	CD47	0.00809824	0	THBS1_CD47	THBS1 - CD47	THBS	ECM-Receptor	KEGG: hsa04512
660	Fibroblasts	C3 NEFH+ malignant cells	THBS1	CD47	0.00829197	0	THBS1_CD47	THBS1 - CD47	THBS	ECM-Receptor	KEGG: hsa04512
661	Myeloid_cells	B_Plasma	THBS1	CD47	0.00178325	0	THBS1_CD47	THBS1 - CD47	THBS	ECM-Receptor	KEGG: hsa04512
662	Pericytes_SMCs	B_Plasma	THBS1	CD47	0.00396954	0	THBS1_CD47	THBS1 - CD47	THBS	ECM-Receptor	KEGG: hsa04512
663	Fibroblasts	B_Plasma	THBS1	CD47	0.0040649	0	THBS1_CD47	THBS1 - CD47	THBS	ECM-Receptor	KEGG: hsa04512
664	Myeloid_cells	Myeloid_cells	THBS1	CD47	0.000844443	0	THBS1_CD47	THBS1 - CD47	THBS	ECM-Receptor	KEGG: hsa04512
665	Pericytes_SMCs	Myeloid_cells	THBS1	CD47	0.00188191	0	THBS1_CD47	THBS1 - CD47	THBS	ECM-Receptor	KEGG: hsa04512
666	Fibroblasts	Myeloid_cells	THBS1	CD47	0.00192722	0	THBS1_CD47	THBS1 - CD47	THBS	ECM-Receptor	KEGG: hsa04512
667	Myeloid_cells	Fibroblasts	THBS1	CD47	0.00115704	0	THBS1_CD47	THBS1 - CD47	THBS	ECM-Receptor	KEGG: hsa04512
668	Pericytes_SMCs	Fibroblasts	THBS1	CD47	0.00257756	0	THBS1_CD47	THBS1 - CD47	THBS	ECM-Receptor	KEGG: hsa04512
669	Fibroblasts	Fibroblasts	THBS1	CD47	0.00263958	0	THBS1_CD47	THBS1 - CD47	THBS	ECM-Receptor	KEGG: hsa04512
670	Myeloid_cells	pDCs	THBS1	CD47	0.0015405	0	THBS1_CD47	THBS1 - CD47	THBS	ECM-Receptor	KEGG: hsa04512
671	Pericytes_SMCs	pDCs	THBS1	CD47	0.0034302	0	THBS1_CD47	THBS1 - CD47	THBS	ECM-Receptor	KEGG: hsa04512
672	Fibroblasts	pDCs	THBS1	CD47	0.00351265	0	THBS1_CD47	THBS1 - CD47	THBS	ECM-Receptor	KEGG: hsa04512
673	ECs	C0 TRPM4+ malignant cells	HSPG2	DAG1	0.00309191	0	HSPG2_DAG1	HSPG2 - DAG1	HSPG	ECM-Receptor	KEGG: hsa04512
674	C0 TRPM4+ malignant cells	C0 TRPM4+ malignant cells	APP	CD74	0.0239837	0	APP_CD74	APP - CD74	APP	Cell-Cell Contact	PMID: 19849849
675	C1 SLPI+ malignant cells	C0 TRPM4+ malignant cells	APP	CD74	0.0119077	0	APP_CD74	APP - CD74	APP	Cell-Cell Contact	PMID: 19849849
676	C2 MIR205HG+ malignant cells	C0 TRPM4+ malignant cells	APP	CD74	0.0116656	0	APP_CD74	APP - CD74	APP	Cell-Cell Contact	PMID: 19849849
677	C3 NEFH+ malignant cells	C0 TRPM4+ malignant cells	APP	CD74	0.0210221	0	APP_CD74	APP - CD74	APP	Cell-Cell Contact	PMID: 19849849
678	ECs	C0 TRPM4+ malignant cells	APP	CD74	0.0486658	0	APP_CD74	APP - CD74	APP	Cell-Cell Contact	PMID: 19849849
679	Pericytes_SMCs	C0 TRPM4+ malignant cells	APP	CD74	0.01374	0	APP_CD74	APP - CD74	APP	Cell-Cell Contact	PMID: 19849849
680	Fibroblasts	C0 TRPM4+ malignant cells	APP	CD74	0.0123496	0	APP_CD74	APP - CD74	APP	Cell-Cell Contact	PMID: 19849849
681	pDCs	C0 TRPM4+ malignant cells	APP	CD74	0.0334034	0	APP_CD74	APP - CD74	APP	Cell-Cell Contact	PMID: 19849849
682	C0 TRPM4+ malignant cells	C1 SLPI+ malignant cells	APP	CD74	0.0120529	0	APP_CD74	APP - CD74	APP	Cell-Cell Contact	PMID: 19849849
683	C1 SLPI+ malignant cells	C1 SLPI+ malignant cells	APP	CD74	0.00594753	0	APP_CD74	APP - CD74	APP	Cell-Cell Contact	PMID: 19849849
684	C2 MIR205HG+ malignant cells	C1 SLPI+ malignant cells	APP	CD74	0.00582589	0	APP_CD74	APP - CD74	APP	Cell-Cell Contact	PMID: 19849849
685	C3 NEFH+ malignant cells	C1 SLPI+ malignant cells	APP	CD74	0.0105486	0	APP_CD74	APP - CD74	APP	Cell-Cell Contact	PMID: 19849849
686	ECs	C1 SLPI+ malignant cells	APP	CD74	0.0247683	0	APP_CD74	APP - CD74	APP	Cell-Cell Contact	PMID: 19849849
687	Pericytes_SMCs	C1 SLPI+ malignant cells	APP	CD74	0.00686909	0	APP_CD74	APP - CD74	APP	Cell-Cell Contact	PMID: 19849849
688	Fibroblasts	C1 SLPI+ malignant cells	APP	CD74	0.00616961	0	APP_CD74	APP - CD74	APP	Cell-Cell Contact	PMID: 19849849
689	pDCs	C1 SLPI+ malignant cells	APP	CD74	0.0168677	0	APP_CD74	APP - CD74	APP	Cell-Cell Contact	PMID: 19849849
690	C0 TRPM4+ malignant cells	C2 MIR205HG+ malignant cells	APP	CD74	0.0117956	0	APP_CD74	APP - CD74	APP	Cell-Cell Contact	PMID: 19849849
691	C1 SLPI+ malignant cells	C2 MIR205HG+ malignant cells	APP	CD74	0.00581979	0	APP_CD74	APP - CD74	APP	Cell-Cell Contact	PMID: 19849849
692	C2 MIR205HG+ malignant cells	C2 MIR205HG+ malignant cells	APP	CD74	0.00570075	0	APP_CD74	APP - CD74	APP	Cell-Cell Contact	PMID: 19849849
693	C3 NEFH+ malignant cells	C2 MIR205HG+ malignant cells	APP	CD74	0.0103231	0	APP_CD74	APP - CD74	APP	Cell-Cell Contact	PMID: 19849849
694	ECs	C2 MIR205HG+ malignant cells	APP	CD74	0.0242462	0	APP_CD74	APP - CD74	APP	Cell-Cell Contact	PMID: 19849849
695	Pericytes_SMCs	C2 MIR205HG+ malignant cells	APP	CD74	0.00672169	0	APP_CD74	APP - CD74	APP	Cell-Cell Contact	PMID: 19849849
696	Fibroblasts	C2 MIR205HG+ malignant cells	APP	CD74	0.00603713	0	APP_CD74	APP - CD74	APP	Cell-Cell Contact	PMID: 19849849
697	pDCs	C2 MIR205HG+ malignant cells	APP	CD74	0.0165093	0	APP_CD74	APP - CD74	APP	Cell-Cell Contact	PMID: 19849849
698	C0 TRPM4+ malignant cells	C3 NEFH+ malignant cells	APP	CD74	0.0091073	0	APP_CD74	APP - CD74	APP	Cell-Cell Contact	PMID: 19849849
699	C1 SLPI+ malignant cells	C3 NEFH+ malignant cells	APP	CD74	0.00448725	0	APP_CD74	APP - CD74	APP	Cell-Cell Contact	PMID: 19849849
700	C2 MIR205HG+ malignant cells	C3 NEFH+ malignant cells	APP	CD74	0.00439534	0	APP_CD74	APP - CD74	APP	Cell-Cell Contact	PMID: 19849849
701	C3 NEFH+ malignant cells	C3 NEFH+ malignant cells	APP	CD74	0.00796769	0	APP_CD74	APP - CD74	APP	Cell-Cell Contact	PMID: 19849849
702	ECs	C3 NEFH+ malignant cells	APP	CD74	0.0187743	0	APP_CD74	APP - CD74	APP	Cell-Cell Contact	PMID: 19849849
703	Pericytes_SMCs	C3 NEFH+ malignant cells	APP	CD74	0.00518372	0	APP_CD74	APP - CD74	APP	Cell-Cell Contact	PMID: 19849849
704	Fibroblasts	C3 NEFH+ malignant cells	APP	CD74	0.00465506	0	APP_CD74	APP - CD74	APP	Cell-Cell Contact	PMID: 19849849
705	pDCs	C3 NEFH+ malignant cells	APP	CD74	0.0127606	0	APP_CD74	APP - CD74	APP	Cell-Cell Contact	PMID: 19849849
706	C0 TRPM4+ malignant cells	T_NK	APP	CD74	0.0121214	0	APP_CD74	APP - CD74	APP	Cell-Cell Contact	PMID: 19849849
707	C1 SLPI+ malignant cells	T_NK	APP	CD74	0.00598156	0	APP_CD74	APP - CD74	APP	Cell-Cell Contact	PMID: 19849849
708	C2 MIR205HG+ malignant cells	T_NK	APP	CD74	0.00585923	0	APP_CD74	APP - CD74	APP	Cell-Cell Contact	PMID: 19849849
709	C3 NEFH+ malignant cells	T_NK	APP	CD74	0.0106087	0	APP_CD74	APP - CD74	APP	Cell-Cell Contact	PMID: 19849849
710	ECs	T_NK	APP	CD74	0.0249073	0	APP_CD74	APP - CD74	APP	Cell-Cell Contact	PMID: 19849849
711	Pericytes_SMCs	T_NK	APP	CD74	0.00690836	0	APP_CD74	APP - CD74	APP	Cell-Cell Contact	PMID: 19849849
712	Fibroblasts	T_NK	APP	CD74	0.00620491	0	APP_CD74	APP - CD74	APP	Cell-Cell Contact	PMID: 19849849
713	pDCs	T_NK	APP	CD74	0.0169631	0	APP_CD74	APP - CD74	APP	Cell-Cell Contact	PMID: 19849849
714	C0 TRPM4+ malignant cells	B_Plasma	APP	CD74	0.0928899	0	APP_CD74	APP - CD74	APP	Cell-Cell Contact	PMID: 19849849
715	C1 SLPI+ malignant cells	B_Plasma	APP	CD74	0.0478188	0	APP_CD74	APP - CD74	APP	Cell-Cell Contact	PMID: 19849849
716	C2 MIR205HG+ malignant cells	B_Plasma	APP	CD74	0.0468811	0	APP_CD74	APP - CD74	APP	Cell-Cell Contact	PMID: 19849849
717	C3 NEFH+ malignant cells	B_Plasma	APP	CD74	0.0821355	0	APP_CD74	APP - CD74	APP	Cell-Cell Contact	PMID: 19849849
718	ECs	B_Plasma	APP	CD74	0.175718	0	APP_CD74	APP - CD74	APP	Cell-Cell Contact	PMID: 19849849
719	Pericytes_SMCs	B_Plasma	APP	CD74	0.0548701	0	APP_CD74	APP - CD74	APP	Cell-Cell Contact	PMID: 19849849
720	Fibroblasts	B_Plasma	APP	CD74	0.0495264	0	APP_CD74	APP - CD74	APP	Cell-Cell Contact	PMID: 19849849
721	pDCs	B_Plasma	APP	CD74	0.125882	0	APP_CD74	APP - CD74	APP	Cell-Cell Contact	PMID: 19849849
722	C0 TRPM4+ malignant cells	ECs	APP	CD74	0.0797718	0	APP_CD74	APP - CD74	APP	Cell-Cell Contact	PMID: 19849849
723	C1 SLPI+ malignant cells	ECs	APP	CD74	0.0407796	0	APP_CD74	APP - CD74	APP	Cell-Cell Contact	PMID: 19849849
724	C2 MIR205HG+ malignant cells	ECs	APP	CD74	0.0399742	0	APP_CD74	APP - CD74	APP	Cell-Cell Contact	PMID: 19849849
725	C3 NEFH+ malignant cells	ECs	APP	CD74	0.0704183	0	APP_CD74	APP - CD74	APP	Cell-Cell Contact	PMID: 19849849
726	ECs	ECs	APP	CD74	0.152874	0	APP_CD74	APP - CD74	APP	Cell-Cell Contact	PMID: 19849849
727	Pericytes_SMCs	ECs	APP	CD74	0.046844	0	APP_CD74	APP - CD74	APP	Cell-Cell Contact	PMID: 19849849
728	Fibroblasts	ECs	APP	CD74	0.042247	0	APP_CD74	APP - CD74	APP	Cell-Cell Contact	PMID: 19849849
729	pDCs	ECs	APP	CD74	0.108663	0	APP_CD74	APP - CD74	APP	Cell-Cell Contact	PMID: 19849849
730	C0 TRPM4+ malignant cells	Myeloid_cells	APP	CD74	0.101864	0	APP_CD74	APP - CD74	APP	Cell-Cell Contact	PMID: 19849849
731	C1 SLPI+ malignant cells	Myeloid_cells	APP	CD74	0.0526915	0	APP_CD74	APP - CD74	APP	Cell-Cell Contact	PMID: 19849849
732	C2 MIR205HG+ malignant cells	Myeloid_cells	APP	CD74	0.0516635	0	APP_CD74	APP - CD74	APP	Cell-Cell Contact	PMID: 19849849
733	C3 NEFH+ malignant cells	Myeloid_cells	APP	CD74	0.0901739	0	APP_CD74	APP - CD74	APP	Cell-Cell Contact	PMID: 19849849
734	ECs	Myeloid_cells	APP	CD74	0.191009	0	APP_CD74	APP - CD74	APP	Cell-Cell Contact	PMID: 19849849
735	Pericytes_SMCs	Myeloid_cells	APP	CD74	0.0604157	0	APP_CD74	APP - CD74	APP	Cell-Cell Contact	PMID: 19849849
736	Fibroblasts	Myeloid_cells	APP	CD74	0.0545632	0	APP_CD74	APP - CD74	APP	Cell-Cell Contact	PMID: 19849849
737	pDCs	Myeloid_cells	APP	CD74	0.13756	0	APP_CD74	APP - CD74	APP	Cell-Cell Contact	PMID: 19849849
738	C0 TRPM4+ malignant cells	MCs	APP	CD74	0.00766165	0	APP_CD74	APP - CD74	APP	Cell-Cell Contact	PMID: 19849849
739	C1 SLPI+ malignant cells	MCs	APP	CD74	0.00377218	0	APP_CD74	APP - CD74	APP	Cell-Cell Contact	PMID: 19849849
740	C2 MIR205HG+ malignant cells	MCs	APP	CD74	0.00369486	0	APP_CD74	APP - CD74	APP	Cell-Cell Contact	PMID: 19849849
741	C3 NEFH+ malignant cells	MCs	APP	CD74	0.00670172	0	APP_CD74	APP - CD74	APP	Cell-Cell Contact	PMID: 19849849
742	ECs	MCs	APP	CD74	0.0158186	0	APP_CD74	APP - CD74	APP	Cell-Cell Contact	PMID: 19849849
743	Pericytes_SMCs	MCs	APP	CD74	0.00435815	0	APP_CD74	APP - CD74	APP	Cell-Cell Contact	PMID: 19849849
744	Fibroblasts	MCs	APP	CD74	0.00391335	0	APP_CD74	APP - CD74	APP	Cell-Cell Contact	PMID: 19849849
745	pDCs	MCs	APP	CD74	0.0107413	0	APP_CD74	APP - CD74	APP	Cell-Cell Contact	PMID: 19849849
746	C0 TRPM4+ malignant cells	Pericytes_SMCs	APP	CD74	0.00758489	0	APP_CD74	APP - CD74	APP	Cell-Cell Contact	PMID: 19849849
747	C1 SLPI+ malignant cells	Pericytes_SMCs	APP	CD74	0.00373423	0	APP_CD74	APP - CD74	APP	Cell-Cell Contact	PMID: 19849849
748	C2 MIR205HG+ malignant cells	Pericytes_SMCs	APP	CD74	0.00365769	0	APP_CD74	APP - CD74	APP	Cell-Cell Contact	PMID: 19849849
749	C3 NEFH+ malignant cells	Pericytes_SMCs	APP	CD74	0.00663451	0	APP_CD74	APP - CD74	APP	Cell-Cell Contact	PMID: 19849849
750	ECs	Pericytes_SMCs	APP	CD74	0.0156614	0	APP_CD74	APP - CD74	APP	Cell-Cell Contact	PMID: 19849849
751	Pericytes_SMCs	Pericytes_SMCs	APP	CD74	0.00431433	0	APP_CD74	APP - CD74	APP	Cell-Cell Contact	PMID: 19849849
752	Fibroblasts	Pericytes_SMCs	APP	CD74	0.00387399	0	APP_CD74	APP - CD74	APP	Cell-Cell Contact	PMID: 19849849
753	pDCs	Pericytes_SMCs	APP	CD74	0.010634	0	APP_CD74	APP - CD74	APP	Cell-Cell Contact	PMID: 19849849
754	C0 TRPM4+ malignant cells	Fibroblasts	APP	CD74	0.0109663	0	APP_CD74	APP - CD74	APP	Cell-Cell Contact	PMID: 19849849
755	C1 SLPI+ malignant cells	Fibroblasts	APP	CD74	0.00540833	0	APP_CD74	APP - CD74	APP	Cell-Cell Contact	PMID: 19849849
756	C2 MIR205HG+ malignant cells	Fibroblasts	APP	CD74	0.00529765	0	APP_CD74	APP - CD74	APP	Cell-Cell Contact	PMID: 19849849
757	C3 NEFH+ malignant cells	Fibroblasts	APP	CD74	0.0095963	0	APP_CD74	APP - CD74	APP	Cell-Cell Contact	PMID: 19849849
758	ECs	Fibroblasts	APP	CD74	0.0225615	0	APP_CD74	APP - CD74	APP	Cell-Cell Contact	PMID: 19849849
759	Pericytes_SMCs	Fibroblasts	APP	CD74	0.00624686	0	APP_CD74	APP - CD74	APP	Cell-Cell Contact	PMID: 19849849
760	Fibroblasts	Fibroblasts	APP	CD74	0.00561039	0	APP_CD74	APP - CD74	APP	Cell-Cell Contact	PMID: 19849849
761	pDCs	Fibroblasts	APP	CD74	0.0153537	0	APP_CD74	APP - CD74	APP	Cell-Cell Contact	PMID: 19849849
762	C0 TRPM4+ malignant cells	pDCs	APP	CD74	0.0964003	0	APP_CD74	APP - CD74	APP	Cell-Cell Contact	PMID: 19849849
763	C1 SLPI+ malignant cells	pDCs	APP	CD74	0.0497192	0	APP_CD74	APP - CD74	APP	Cell-Cell Contact	PMID: 19849849
764	C2 MIR205HG+ malignant cells	pDCs	APP	CD74	0.0487462	0	APP_CD74	APP - CD74	APP	Cell-Cell Contact	PMID: 19849849
765	C3 NEFH+ malignant cells	pDCs	APP	CD74	0.0852777	0	APP_CD74	APP - CD74	APP	Cell-Cell Contact	PMID: 19849849
766	ECs	pDCs	APP	CD74	0.181731	0	APP_CD74	APP - CD74	APP	Cell-Cell Contact	PMID: 19849849
767	Pericytes_SMCs	pDCs	APP	CD74	0.057034	0	APP_CD74	APP - CD74	APP	Cell-Cell Contact	PMID: 19849849
768	Fibroblasts	pDCs	APP	CD74	0.0514911	0	APP_CD74	APP - CD74	APP	Cell-Cell Contact	PMID: 19849849
769	pDCs	pDCs	APP	CD74	0.13046	0	APP_CD74	APP - CD74	APP	Cell-Cell Contact	PMID: 19849849
770	C0 TRPM4+ malignant cells	C0 TRPM4+ malignant cells	CADM1	CADM1	0.0076003	0	CADM1_CADM1	CADM1 - CADM1	CADM	Cell-Cell Contact	PMID: 24503895
771	ECs	ECs	CD34	SELP	0.00434356	0	CD34_SELP	CD34 - SELP	CD34	Cell-Cell Contact	PMID: 18606703
772	C0 TRPM4+ malignant cells	Pericytes_SMCs	CD46	JAG1	0.00903235	0	CD46_JAG1	CD46 - JAG1	CD46	Cell-Cell Contact	PMID: 23086448
773	C1 SLPI+ malignant cells	Pericytes_SMCs	CD46	JAG1	0.00389239	0	CD46_JAG1	CD46 - JAG1	CD46	Cell-Cell Contact	PMID: 23086448
774	C2 MIR205HG+ malignant cells	Pericytes_SMCs	CD46	JAG1	0.00370073	0	CD46_JAG1	CD46 - JAG1	CD46	Cell-Cell Contact	PMID: 23086448
775	C3 NEFH+ malignant cells	Pericytes_SMCs	CD46	JAG1	0.0168966	0	CD46_JAG1	CD46 - JAG1	CD46	Cell-Cell Contact	PMID: 23086448
776	ECs	Pericytes_SMCs	CD46	JAG1	0.0033358	0	CD46_JAG1	CD46 - JAG1	CD46	Cell-Cell Contact	PMID: 23086448
777	Pericytes_SMCs	Pericytes_SMCs	CD46	JAG1	0.00266656	0	CD46_JAG1	CD46 - JAG1	CD46	Cell-Cell Contact	PMID: 23086448
778	C0 TRPM4+ malignant cells	Myeloid_cells	CD99	PILRA	0.0116027	0	CD99_PILRA	CD99 - PILRA	CD99	Cell-Cell Contact	PMID: 18234675
779	C1 SLPI+ malignant cells	Myeloid_cells	CD99	PILRA	0.00378655	0	CD99_PILRA	CD99 - PILRA	CD99	Cell-Cell Contact	PMID: 18234675
780	C2 MIR205HG+ malignant cells	Myeloid_cells	CD99	PILRA	0.00378441	0	CD99_PILRA	CD99 - PILRA	CD99	Cell-Cell Contact	PMID: 18234675
781	C3 NEFH+ malignant cells	Myeloid_cells	CD99	PILRA	0.0134753	0	CD99_PILRA	CD99 - PILRA	CD99	Cell-Cell Contact	PMID: 18234675
782	T_NK	Myeloid_cells	CD99	PILRA	0.011812	0	CD99_PILRA	CD99 - PILRA	CD99	Cell-Cell Contact	PMID: 18234675
783	B_Plasma	Myeloid_cells	CD99	PILRA	0.0034125	0	CD99_PILRA	CD99 - PILRA	CD99	Cell-Cell Contact	PMID: 18234675
784	ECs	Myeloid_cells	CD99	PILRA	0.0134144	0	CD99_PILRA	CD99 - PILRA	CD99	Cell-Cell Contact	PMID: 18234675
785	Myeloid_cells	Myeloid_cells	CD99	PILRA	0.00314711	0	CD99_PILRA	CD99 - PILRA	CD99	Cell-Cell Contact	PMID: 18234675
786	MCs	Myeloid_cells	CD99	PILRA	0.00414132	0	CD99_PILRA	CD99 - PILRA	CD99	Cell-Cell Contact	PMID: 18234675
787	Pericytes_SMCs	Myeloid_cells	CD99	PILRA	0.0128538	0	CD99_PILRA	CD99 - PILRA	CD99	Cell-Cell Contact	PMID: 18234675
788	Fibroblasts	Myeloid_cells	CD99	PILRA	0.0179948	0	CD99_PILRA	CD99 - PILRA	CD99	Cell-Cell Contact	PMID: 18234675
789	pDCs	Myeloid_cells	CD99	PILRA	0.0108403	0	CD99_PILRA	CD99 - PILRA	CD99	Cell-Cell Contact	PMID: 18234675
790	C0 TRPM4+ malignant cells	C0 TRPM4+ malignant cells	CD99	CD99	0.0499131	0	CD99_CD99	CD99 - CD99	CD99	Cell-Cell Contact	KEGG: hsa04514
791	C3 NEFH+ malignant cells	C0 TRPM4+ malignant cells	CD99	CD99	0.0576086	0	CD99_CD99	CD99 - CD99	CD99	Cell-Cell Contact	KEGG: hsa04514
792	T_NK	C0 TRPM4+ malignant cells	CD99	CD99	0.0507783	0	CD99_CD99	CD99 - CD99	CD99	Cell-Cell Contact	KEGG: hsa04514
793	ECs	C0 TRPM4+ malignant cells	CD99	CD99	0.0573597	0	CD99_CD99	CD99 - CD99	CD99	Cell-Cell Contact	KEGG: hsa04514
794	Pericytes_SMCs	C0 TRPM4+ malignant cells	CD99	CD99	0.055065	0	CD99_CD99	CD99 - CD99	CD99	Cell-Cell Contact	KEGG: hsa04514
795	Fibroblasts	C0 TRPM4+ malignant cells	CD99	CD99	0.0757927	0	CD99_CD99	CD99 - CD99	CD99	Cell-Cell Contact	KEGG: hsa04514
796	C0 TRPM4+ malignant cells	C3 NEFH+ malignant cells	CD99	CD99	0.0576086	0	CD99_CD99	CD99 - CD99	CD99	Cell-Cell Contact	KEGG: hsa04514
797	C3 NEFH+ malignant cells	C3 NEFH+ malignant cells	CD99	CD99	0.0664076	0	CD99_CD99	CD99 - CD99	CD99	Cell-Cell Contact	KEGG: hsa04514
798	T_NK	C3 NEFH+ malignant cells	CD99	CD99	0.0585989	0	CD99_CD99	CD99 - CD99	CD99	Cell-Cell Contact	KEGG: hsa04514
799	ECs	C3 NEFH+ malignant cells	CD99	CD99	0.0661234	0	CD99_CD99	CD99 - CD99	CD99	Cell-Cell Contact	KEGG: hsa04514
800	Pericytes_SMCs	C3 NEFH+ malignant cells	CD99	CD99	0.0635017	0	CD99_CD99	CD99 - CD99	CD99	Cell-Cell Contact	KEGG: hsa04514
801	Fibroblasts	C3 NEFH+ malignant cells	CD99	CD99	0.0871123	0	CD99_CD99	CD99 - CD99	CD99	Cell-Cell Contact	KEGG: hsa04514
802	pDCs	C3 NEFH+ malignant cells	CD99	CD99	0.0539884	0	CD99_CD99	CD99 - CD99	CD99	Cell-Cell Contact	KEGG: hsa04514
803	C0 TRPM4+ malignant cells	T_NK	CD99	CD99	0.0507783	0	CD99_CD99	CD99 - CD99	CD99	Cell-Cell Contact	KEGG: hsa04514
804	C3 NEFH+ malignant cells	T_NK	CD99	CD99	0.0585989	0	CD99_CD99	CD99 - CD99	CD99	Cell-Cell Contact	KEGG: hsa04514
805	T_NK	T_NK	CD99	CD99	0.0516576	0	CD99_CD99	CD99 - CD99	CD99	Cell-Cell Contact	KEGG: hsa04514
806	ECs	T_NK	CD99	CD99	0.058346	0	CD99_CD99	CD99 - CD99	CD99	Cell-Cell Contact	KEGG: hsa04514
807	Pericytes_SMCs	T_NK	CD99	CD99	0.0560142	0	CD99_CD99	CD99 - CD99	CD99	Cell-Cell Contact	KEGG: hsa04514
808	Fibroblasts	T_NK	CD99	CD99	0.07707	0	CD99_CD99	CD99 - CD99	CD99	Cell-Cell Contact	KEGG: hsa04514
809	pDCs	T_NK	CD99	CD99	0.0475656	0.03	CD99_CD99	CD99 - CD99	CD99	Cell-Cell Contact	KEGG: hsa04514
810	C0 TRPM4+ malignant cells	ECs	CD99	CD99	0.0573597	0	CD99_CD99	CD99 - CD99	CD99	Cell-Cell Contact	KEGG: hsa04514
811	C3 NEFH+ malignant cells	ECs	CD99	CD99	0.0661234	0	CD99_CD99	CD99 - CD99	CD99	Cell-Cell Contact	KEGG: hsa04514
812	T_NK	ECs	CD99	CD99	0.058346	0	CD99_CD99	CD99 - CD99	CD99	Cell-Cell Contact	KEGG: hsa04514
813	ECs	ECs	CD99	CD99	0.0658403	0	CD99_CD99	CD99 - CD99	CD99	Cell-Cell Contact	KEGG: hsa04514
814	Pericytes_SMCs	ECs	CD99	CD99	0.0632291	0	CD99_CD99	CD99 - CD99	CD99	Cell-Cell Contact	KEGG: hsa04514
815	Fibroblasts	ECs	CD99	CD99	0.0867478	0	CD99_CD99	CD99 - CD99	CD99	Cell-Cell Contact	KEGG: hsa04514
816	pDCs	ECs	CD99	CD99	0.0537543	0	CD99_CD99	CD99 - CD99	CD99	Cell-Cell Contact	KEGG: hsa04514
817	C0 TRPM4+ malignant cells	Pericytes_SMCs	CD99	CD99	0.055065	0	CD99_CD99	CD99 - CD99	CD99	Cell-Cell Contact	KEGG: hsa04514
818	C3 NEFH+ malignant cells	Pericytes_SMCs	CD99	CD99	0.0635017	0	CD99_CD99	CD99 - CD99	CD99	Cell-Cell Contact	KEGG: hsa04514
819	T_NK	Pericytes_SMCs	CD99	CD99	0.0560142	0	CD99_CD99	CD99 - CD99	CD99	Cell-Cell Contact	KEGG: hsa04514
820	ECs	Pericytes_SMCs	CD99	CD99	0.0632291	0	CD99_CD99	CD99 - CD99	CD99	Cell-Cell Contact	KEGG: hsa04514
821	Pericytes_SMCs	Pericytes_SMCs	CD99	CD99	0.0607147	0	CD99_CD99	CD99 - CD99	CD99	Cell-Cell Contact	KEGG: hsa04514
822	Fibroblasts	Pericytes_SMCs	CD99	CD99	0.0833813	0	CD99_CD99	CD99 - CD99	CD99	Cell-Cell Contact	KEGG: hsa04514
823	pDCs	Pericytes_SMCs	CD99	CD99	0.0515959	0	CD99_CD99	CD99 - CD99	CD99	Cell-Cell Contact	KEGG: hsa04514
824	C0 TRPM4+ malignant cells	Fibroblasts	CD99	CD99	0.0757927	0	CD99_CD99	CD99 - CD99	CD99	Cell-Cell Contact	KEGG: hsa04514
825	C3 NEFH+ malignant cells	Fibroblasts	CD99	CD99	0.0871123	0	CD99_CD99	CD99 - CD99	CD99	Cell-Cell Contact	KEGG: hsa04514
826	T_NK	Fibroblasts	CD99	CD99	0.07707	0	CD99_CD99	CD99 - CD99	CD99	Cell-Cell Contact	KEGG: hsa04514
827	ECs	Fibroblasts	CD99	CD99	0.0867478	0	CD99_CD99	CD99 - CD99	CD99	Cell-Cell Contact	KEGG: hsa04514
828	Pericytes_SMCs	Fibroblasts	CD99	CD99	0.0833813	0	CD99_CD99	CD99 - CD99	CD99	Cell-Cell Contact	KEGG: hsa04514
829	Fibroblasts	Fibroblasts	CD99	CD99	0.113488	0	CD99_CD99	CD99 - CD99	CD99	Cell-Cell Contact	KEGG: hsa04514
830	pDCs	Fibroblasts	CD99	CD99	0.071116	0	CD99_CD99	CD99 - CD99	CD99	Cell-Cell Contact	KEGG: hsa04514
831	C3 NEFH+ malignant cells	pDCs	CD99	CD99	0.0539884	0	CD99_CD99	CD99 - CD99	CD99	Cell-Cell Contact	KEGG: hsa04514
832	T_NK	pDCs	CD99	CD99	0.0475656	0.03	CD99_CD99	CD99 - CD99	CD99	Cell-Cell Contact	KEGG: hsa04514
833	ECs	pDCs	CD99	CD99	0.0537543	0	CD99_CD99	CD99 - CD99	CD99	Cell-Cell Contact	KEGG: hsa04514
834	Pericytes_SMCs	pDCs	CD99	CD99	0.0515959	0	CD99_CD99	CD99 - CD99	CD99	Cell-Cell Contact	KEGG: hsa04514
835	Fibroblasts	pDCs	CD99	CD99	0.071116	0	CD99_CD99	CD99 - CD99	CD99	Cell-Cell Contact	KEGG: hsa04514
836	C0 TRPM4+ malignant cells	C0 TRPM4+ malignant cells	CDH1	CDH1	0.00456215	0	CDH1_CDH1	CDH1 - CDH1	CDH	Cell-Cell Contact	KEGG: hsa04514
837	C3 NEFH+ malignant cells	C0 TRPM4+ malignant cells	CDH1	CDH1	0.011035	0	CDH1_CDH1	CDH1 - CDH1	CDH	Cell-Cell Contact	KEGG: hsa04514
838	C0 TRPM4+ malignant cells	C3 NEFH+ malignant cells	CDH1	CDH1	0.011035	0	CDH1_CDH1	CDH1 - CDH1	CDH	Cell-Cell Contact	KEGG: hsa04514
839	C3 NEFH+ malignant cells	C3 NEFH+ malignant cells	CDH1	CDH1	0.0264478	0	CDH1_CDH1	CDH1 - CDH1	CDH	Cell-Cell Contact	KEGG: hsa04514
840	ECs	ECs	CDH5	CDH5	0.00199	0	CDH5_CDH5	CDH5 - CDH5	CDH5	Cell-Cell Contact	KEGG: hsa04514
841	T_NK	T_NK	CLEC2B	KLRB1	0.0131658	0	CLEC2B_KLRB1	CLEC2B - KLRB1	CLEC	Cell-Cell Contact	PMID: 24223577
842	ECs	T_NK	CLEC2B	KLRB1	0.0105075	0	CLEC2B_KLRB1	CLEC2B - KLRB1	CLEC	Cell-Cell Contact	PMID: 24223577
843	Myeloid_cells	T_NK	CLEC2B	KLRB1	0.00969627	0	CLEC2B_KLRB1	CLEC2B - KLRB1	CLEC	Cell-Cell Contact	PMID: 24223577
844	T_NK	T_NK	CD69	KLRB1	0.0657357	0	CLEC2C_KLRB1	CLEC2C - KLRB1	CLEC	Cell-Cell Contact	PMID: 24223577
845	B_Plasma	T_NK	CD69	KLRB1	0.0397849	0	CLEC2C_KLRB1	CLEC2C - KLRB1	CLEC	Cell-Cell Contact	PMID: 24223577
846	MCs	T_NK	CD69	KLRB1	0.0808295	0	CLEC2C_KLRB1	CLEC2C - KLRB1	CLEC	Cell-Cell Contact	PMID: 24223577
847	C0 TRPM4+ malignant cells	C0 TRPM4+ malignant cells	DSC2	DSG2	0.00103039	0	DSC2_DSG2	DSC2 - DSG2	DESMOSOME	Cell-Cell Contact	PMID: 27298358
848	C3 NEFH+ malignant cells	C0 TRPM4+ malignant cells	DSC2	DSG2	0.001256	0	DSC2_DSG2	DSC2 - DSG2	DESMOSOME	Cell-Cell Contact	PMID: 27298358
849	C0 TRPM4+ malignant cells	C3 NEFH+ malignant cells	DSC2	DSG2	0.00160463	0	DSC2_DSG2	DSC2 - DSG2	DESMOSOME	Cell-Cell Contact	PMID: 27298358
850	C3 NEFH+ malignant cells	C3 NEFH+ malignant cells	DSC2	DSG2	0.00195571	0	DSC2_DSG2	DSC2 - DSG2	DESMOSOME	Cell-Cell Contact	PMID: 27298358
851	C0 TRPM4+ malignant cells	Fibroblasts	EFNA1	EPHA3	0.0051148	0	EFNA1_EPHA3	EFNA1 - EPHA3	EPHA	Cell-Cell Contact	PMID: 15114347
852	C1 SLPI+ malignant cells	Fibroblasts	EFNA1	EPHA3	0.00296519	0	EFNA1_EPHA3	EFNA1 - EPHA3	EPHA	Cell-Cell Contact	PMID: 15114347
853	C2 MIR205HG+ malignant cells	Fibroblasts	EFNA1	EPHA3	0.00217245	0	EFNA1_EPHA3	EFNA1 - EPHA3	EPHA	Cell-Cell Contact	PMID: 15114347
854	C3 NEFH+ malignant cells	Fibroblasts	EFNA1	EPHA3	0.0054386	0	EFNA1_EPHA3	EFNA1 - EPHA3	EPHA	Cell-Cell Contact	PMID: 15114347
855	ECs	Fibroblasts	EFNA1	EPHA3	0.00289224	0	EFNA1_EPHA3	EFNA1 - EPHA3	EPHA	Cell-Cell Contact	PMID: 15114347
856	C0 TRPM4+ malignant cells	Fibroblasts	EFNA4	EPHA3	0.000939753	0	EFNA4_EPHA3	EFNA4 - EPHA3	EPHA	Cell-Cell Contact	PMID: 15114347
857	ECs	ECs	ESAM	ESAM	0.0472744	0	ESAM_ESAM	ESAM - ESAM	ESAM	Cell-Cell Contact	KEGG: hsa04514; PMID: 11279107
858	Pericytes_SMCs	ECs	ESAM	ESAM	0.0142881	0	ESAM_ESAM	ESAM - ESAM	ESAM	Cell-Cell Contact	KEGG: hsa04514; PMID: 11279107
859	ECs	Pericytes_SMCs	ESAM	ESAM	0.0142881	0	ESAM_ESAM	ESAM - ESAM	ESAM	Cell-Cell Contact	KEGG: hsa04514; PMID: 11279107
860	Pericytes_SMCs	Pericytes_SMCs	ESAM	ESAM	0.00421652	0	ESAM_ESAM	ESAM - ESAM	ESAM	Cell-Cell Contact	KEGG: hsa04514; PMID: 11279107
861	Myeloid_cells	pDCs	ICAM1	SPN	0.00285843	0	ICAM1_SPN	ICAM1 - SPN	ICAM	Cell-Cell Contact	PMID: 1683685
862	MCs	pDCs	ICAM1	SPN	0.00325324	0	ICAM1_SPN	ICAM1 - SPN	ICAM	Cell-Cell Contact	PMID: 1683685
863	Myeloid_cells	Myeloid_cells	ITGB2	ICAM1	0.0117435	0	ITGB2_ICAM1	ITGB2 - ICAM1	ITGB2	Cell-Cell Contact	KEGG: hsa04514
864	Myeloid_cells	MCs	ITGB2	ICAM1	0.0133491	0	ITGB2_ICAM1	ITGB2 - ICAM1	ITGB2	Cell-Cell Contact	KEGG: hsa04514
865	Myeloid_cells	ECs	ITGB2	ICAM2	0.0130208	0	ITGB2_ICAM2	ITGB2 - ICAM2	ITGB2	Cell-Cell Contact	KEGG: hsa04514
866	ECs	C0 TRPM4+ malignant cells	JAM2	ITGAV_ITGB1	0.00409305	0	JAM2_ITGAV_ITGB1	JAM2 - (ITGAV+ITGB1)	JAM	Cell-Cell Contact	KEGG: hsa04514
867	ECs	ECs	JAM2	JAM2	0.00614793	0	JAM2_JAM2	JAM2 - JAM2	JAM	Cell-Cell Contact	KEGG: hsa04514
868	T_NK	T_NK	LCK	CD8 receptor	0.00647415	0	LCK_CD8A_CD8B1	LCK - (CD8A+CD8B1)	LCK	Cell-Cell Contact	PMID: 25427562
869	C3 NEFH+ malignant cells	T_NK	HLA-A	CD8A	0.0254005	0	HLA-A_CD8A	HLA-A - CD8A	MHC-I	Cell-Cell Contact	KEGG: hsa04514
870	T_NK	T_NK	HLA-A	CD8A	0.050594	0	HLA-A_CD8A	HLA-A - CD8A	MHC-I	Cell-Cell Contact	KEGG: hsa04514
871	B_Plasma	T_NK	HLA-A	CD8A	0.0411663	0	HLA-A_CD8A	HLA-A - CD8A	MHC-I	Cell-Cell Contact	KEGG: hsa04514
872	ECs	T_NK	HLA-A	CD8A	0.0467628	0	HLA-A_CD8A	HLA-A - CD8A	MHC-I	Cell-Cell Contact	KEGG: hsa04514
873	Myeloid_cells	T_NK	HLA-A	CD8A	0.0407341	0	HLA-A_CD8A	HLA-A - CD8A	MHC-I	Cell-Cell Contact	KEGG: hsa04514
874	MCs	T_NK	HLA-A	CD8A	0.0369876	0	HLA-A_CD8A	HLA-A - CD8A	MHC-I	Cell-Cell Contact	KEGG: hsa04514
875	Pericytes_SMCs	T_NK	HLA-A	CD8A	0.0369564	0	HLA-A_CD8A	HLA-A - CD8A	MHC-I	Cell-Cell Contact	KEGG: hsa04514
876	Fibroblasts	T_NK	HLA-A	CD8A	0.0374042	0	HLA-A_CD8A	HLA-A - CD8A	MHC-I	Cell-Cell Contact	KEGG: hsa04514
877	pDCs	T_NK	HLA-A	CD8A	0.0359055	0	HLA-A_CD8A	HLA-A - CD8A	MHC-I	Cell-Cell Contact	KEGG: hsa04514
878	C0 TRPM4+ malignant cells	T_NK	HLA-B	CD8A	0.0263069	0.01	HLA-B_CD8A	HLA-B - CD8A	MHC-I	Cell-Cell Contact	KEGG: hsa04514
879	C3 NEFH+ malignant cells	T_NK	HLA-B	CD8A	0.0325435	0	HLA-B_CD8A	HLA-B - CD8A	MHC-I	Cell-Cell Contact	KEGG: hsa04514
880	T_NK	T_NK	HLA-B	CD8A	0.0549322	0	HLA-B_CD8A	HLA-B - CD8A	MHC-I	Cell-Cell Contact	KEGG: hsa04514
881	B_Plasma	T_NK	HLA-B	CD8A	0.0481951	0	HLA-B_CD8A	HLA-B - CD8A	MHC-I	Cell-Cell Contact	KEGG: hsa04514
882	ECs	T_NK	HLA-B	CD8A	0.0517259	0	HLA-B_CD8A	HLA-B - CD8A	MHC-I	Cell-Cell Contact	KEGG: hsa04514
883	Myeloid_cells	T_NK	HLA-B	CD8A	0.0472906	0	HLA-B_CD8A	HLA-B - CD8A	MHC-I	Cell-Cell Contact	KEGG: hsa04514
884	MCs	T_NK	HLA-B	CD8A	0.0266031	0.01	HLA-B_CD8A	HLA-B - CD8A	MHC-I	Cell-Cell Contact	KEGG: hsa04514
885	Pericytes_SMCs	T_NK	HLA-B	CD8A	0.0409818	0	HLA-B_CD8A	HLA-B - CD8A	MHC-I	Cell-Cell Contact	KEGG: hsa04514
886	Fibroblasts	T_NK	HLA-B	CD8A	0.0345396	0	HLA-B_CD8A	HLA-B - CD8A	MHC-I	Cell-Cell Contact	KEGG: hsa04514
887	pDCs	T_NK	HLA-B	CD8A	0.0456578	0	HLA-B_CD8A	HLA-B - CD8A	MHC-I	Cell-Cell Contact	KEGG: hsa04514
888	C0 TRPM4+ malignant cells	T_NK	HLA-C	CD8A	0.0300159	0	HLA-C_CD8A	HLA-C - CD8A	MHC-I	Cell-Cell Contact	KEGG: hsa04514
889	C1 SLPI+ malignant cells	T_NK	HLA-C	CD8A	0.0246686	0.01	HLA-C_CD8A	HLA-C - CD8A	MHC-I	Cell-Cell Contact	KEGG: hsa04514
890	C2 MIR205HG+ malignant cells	T_NK	HLA-C	CD8A	0.0228353	0.02	HLA-C_CD8A	HLA-C - CD8A	MHC-I	Cell-Cell Contact	KEGG: hsa04514
891	C3 NEFH+ malignant cells	T_NK	HLA-C	CD8A	0.035677	0	HLA-C_CD8A	HLA-C - CD8A	MHC-I	Cell-Cell Contact	KEGG: hsa04514
892	T_NK	T_NK	HLA-C	CD8A	0.0504091	0	HLA-C_CD8A	HLA-C - CD8A	MHC-I	Cell-Cell Contact	KEGG: hsa04514
893	B_Plasma	T_NK	HLA-C	CD8A	0.0420899	0	HLA-C_CD8A	HLA-C - CD8A	MHC-I	Cell-Cell Contact	KEGG: hsa04514
894	ECs	T_NK	HLA-C	CD8A	0.0475878	0	HLA-C_CD8A	HLA-C - CD8A	MHC-I	Cell-Cell Contact	KEGG: hsa04514
895	Myeloid_cells	T_NK	HLA-C	CD8A	0.041323	0	HLA-C_CD8A	HLA-C - CD8A	MHC-I	Cell-Cell Contact	KEGG: hsa04514
896	MCs	T_NK	HLA-C	CD8A	0.0235846	0.01	HLA-C_CD8A	HLA-C - CD8A	MHC-I	Cell-Cell Contact	KEGG: hsa04514
897	Pericytes_SMCs	T_NK	HLA-C	CD8A	0.0388777	0	HLA-C_CD8A	HLA-C - CD8A	MHC-I	Cell-Cell Contact	KEGG: hsa04514
898	Fibroblasts	T_NK	HLA-C	CD8A	0.0358372	0	HLA-C_CD8A	HLA-C - CD8A	MHC-I	Cell-Cell Contact	KEGG: hsa04514
899	pDCs	T_NK	HLA-C	CD8A	0.0373851	0	HLA-C_CD8A	HLA-C - CD8A	MHC-I	Cell-Cell Contact	KEGG: hsa04514
900	T_NK	T_NK	HLA-E	CD8A	0.0385125	0	HLA-E_CD8A	HLA-E - CD8A	MHC-I	Cell-Cell Contact	KEGG: hsa04514
901	B_Plasma	T_NK	HLA-E	CD8A	0.0342076	0	HLA-E_CD8A	HLA-E - CD8A	MHC-I	Cell-Cell Contact	KEGG: hsa04514
902	ECs	T_NK	HLA-E	CD8A	0.0483685	0	HLA-E_CD8A	HLA-E - CD8A	MHC-I	Cell-Cell Contact	KEGG: hsa04514
903	Myeloid_cells	T_NK	HLA-E	CD8A	0.0330618	0	HLA-E_CD8A	HLA-E - CD8A	MHC-I	Cell-Cell Contact	KEGG: hsa04514
904	MCs	T_NK	HLA-E	CD8A	0.0206308	0	HLA-E_CD8A	HLA-E - CD8A	MHC-I	Cell-Cell Contact	KEGG: hsa04514
905	Pericytes_SMCs	T_NK	HLA-E	CD8A	0.0230767	0	HLA-E_CD8A	HLA-E - CD8A	MHC-I	Cell-Cell Contact	KEGG: hsa04514
906	Fibroblasts	T_NK	HLA-E	CD8A	0.0202245	0	HLA-E_CD8A	HLA-E - CD8A	MHC-I	Cell-Cell Contact	KEGG: hsa04514
907	pDCs	T_NK	HLA-E	CD8A	0.0209383	0	HLA-E_CD8A	HLA-E - CD8A	MHC-I	Cell-Cell Contact	KEGG: hsa04514
908	T_NK	T_NK	HLA-F	CD8A	0.00643471	0	HLA-F_CD8A	HLA-F - CD8A	MHC-I	Cell-Cell Contact	KEGG: hsa04514
909	ECs	T_NK	HLA-F	CD8A	0.00437405	0	HLA-F_CD8A	HLA-F - CD8A	MHC-I	Cell-Cell Contact	KEGG: hsa04514
910	C0 TRPM4+ malignant cells	T_NK	HLA-A	CD8B	0.0144013	0	HLA-A_CD8B	HLA-A - CD8B	MHC-I	Cell-Cell Contact	KEGG: hsa04514
911	C1 SLPI+ malignant cells	T_NK	HLA-A	CD8B	0.0175547	0	HLA-A_CD8B	HLA-A - CD8B	MHC-I	Cell-Cell Contact	KEGG: hsa04514
912	C2 MIR205HG+ malignant cells	T_NK	HLA-A	CD8B	0.0179499	0	HLA-A_CD8B	HLA-A - CD8B	MHC-I	Cell-Cell Contact	KEGG: hsa04514
913	C3 NEFH+ malignant cells	T_NK	HLA-A	CD8B	0.0228617	0	HLA-A_CD8B	HLA-A - CD8B	MHC-I	Cell-Cell Contact	KEGG: hsa04514
914	T_NK	T_NK	HLA-A	CD8B	0.0456551	0	HLA-A_CD8B	HLA-A - CD8B	MHC-I	Cell-Cell Contact	KEGG: hsa04514
915	B_Plasma	T_NK	HLA-A	CD8B	0.0371118	0	HLA-A_CD8B	HLA-A - CD8B	MHC-I	Cell-Cell Contact	KEGG: hsa04514
916	ECs	T_NK	HLA-A	CD8B	0.0421813	0	HLA-A_CD8B	HLA-A - CD8B	MHC-I	Cell-Cell Contact	KEGG: hsa04514
917	Myeloid_cells	T_NK	HLA-A	CD8B	0.0367205	0	HLA-A_CD8B	HLA-A - CD8B	MHC-I	Cell-Cell Contact	KEGG: hsa04514
918	MCs	T_NK	HLA-A	CD8B	0.0333303	0	HLA-A_CD8B	HLA-A - CD8B	MHC-I	Cell-Cell Contact	KEGG: hsa04514
919	Pericytes_SMCs	T_NK	HLA-A	CD8B	0.0333021	0	HLA-A_CD8B	HLA-A - CD8B	MHC-I	Cell-Cell Contact	KEGG: hsa04514
920	Fibroblasts	T_NK	HLA-A	CD8B	0.0337071	0	HLA-A_CD8B	HLA-A - CD8B	MHC-I	Cell-Cell Contact	KEGG: hsa04514
921	pDCs	T_NK	HLA-A	CD8B	0.0323516	0	HLA-A_CD8B	HLA-A - CD8B	MHC-I	Cell-Cell Contact	KEGG: hsa04514
922	C0 TRPM4+ malignant cells	T_NK	HLA-B	CD8B	0.0236797	0	HLA-B_CD8B	HLA-B - CD8B	MHC-I	Cell-Cell Contact	KEGG: hsa04514
923	C1 SLPI+ malignant cells	T_NK	HLA-B	CD8B	0.0219564	0	HLA-B_CD8B	HLA-B - CD8B	MHC-I	Cell-Cell Contact	KEGG: hsa04514
924	C2 MIR205HG+ malignant cells	T_NK	HLA-B	CD8B	0.0197447	0	HLA-B_CD8B	HLA-B - CD8B	MHC-I	Cell-Cell Contact	KEGG: hsa04514
925	C3 NEFH+ malignant cells	T_NK	HLA-B	CD8B	0.0293122	0	HLA-B_CD8B	HLA-B - CD8B	MHC-I	Cell-Cell Contact	KEGG: hsa04514
926	T_NK	T_NK	HLA-B	CD8B	0.0495919	0	HLA-B_CD8B	HLA-B - CD8B	MHC-I	Cell-Cell Contact	KEGG: hsa04514
927	B_Plasma	T_NK	HLA-B	CD8B	0.0434796	0	HLA-B_CD8B	HLA-B - CD8B	MHC-I	Cell-Cell Contact	KEGG: hsa04514
928	ECs	T_NK	HLA-B	CD8B	0.046682	0	HLA-B_CD8B	HLA-B - CD8B	MHC-I	Cell-Cell Contact	KEGG: hsa04514
929	Myeloid_cells	T_NK	HLA-B	CD8B	0.0426597	0	HLA-B_CD8B	HLA-B - CD8B	MHC-I	Cell-Cell Contact	KEGG: hsa04514
930	MCs	T_NK	HLA-B	CD8B	0.0239471	0	HLA-B_CD8B	HLA-B - CD8B	MHC-I	Cell-Cell Contact	KEGG: hsa04514
931	Pericytes_SMCs	T_NK	HLA-B	CD8B	0.0369447	0	HLA-B_CD8B	HLA-B - CD8B	MHC-I	Cell-Cell Contact	KEGG: hsa04514
932	Fibroblasts	T_NK	HLA-B	CD8B	0.0311165	0	HLA-B_CD8B	HLA-B - CD8B	MHC-I	Cell-Cell Contact	KEGG: hsa04514
933	pDCs	T_NK	HLA-B	CD8B	0.0411798	0	HLA-B_CD8B	HLA-B - CD8B	MHC-I	Cell-Cell Contact	KEGG: hsa04514
934	C0 TRPM4+ malignant cells	T_NK	HLA-C	CD8B	0.0270286	0	HLA-C_CD8B	HLA-C - CD8B	MHC-I	Cell-Cell Contact	KEGG: hsa04514
935	C1 SLPI+ malignant cells	T_NK	HLA-C	CD8B	0.0222013	0	HLA-C_CD8B	HLA-C - CD8B	MHC-I	Cell-Cell Contact	KEGG: hsa04514
936	C2 MIR205HG+ malignant cells	T_NK	HLA-C	CD8B	0.0205475	0	HLA-C_CD8B	HLA-C - CD8B	MHC-I	Cell-Cell Contact	KEGG: hsa04514
937	C3 NEFH+ malignant cells	T_NK	HLA-C	CD8B	0.032145	0	HLA-C_CD8B	HLA-C - CD8B	MHC-I	Cell-Cell Contact	KEGG: hsa04514
938	T_NK	T_NK	HLA-C	CD8B	0.0454874	0	HLA-C_CD8B	HLA-C - CD8B	MHC-I	Cell-Cell Contact	KEGG: hsa04514
939	B_Plasma	T_NK	HLA-C	CD8B	0.0379479	0	HLA-C_CD8B	HLA-C - CD8B	MHC-I	Cell-Cell Contact	KEGG: hsa04514
940	ECs	T_NK	HLA-C	CD8B	0.042929	0	HLA-C_CD8B	HLA-C - CD8B	MHC-I	Cell-Cell Contact	KEGG: hsa04514
941	Myeloid_cells	T_NK	HLA-C	CD8B	0.0372536	0	HLA-C_CD8B	HLA-C - CD8B	MHC-I	Cell-Cell Contact	KEGG: hsa04514
942	MCs	T_NK	HLA-C	CD8B	0.0212234	0	HLA-C_CD8B	HLA-C - CD8B	MHC-I	Cell-Cell Contact	KEGG: hsa04514
943	Pericytes_SMCs	T_NK	HLA-C	CD8B	0.0350403	0	HLA-C_CD8B	HLA-C - CD8B	MHC-I	Cell-Cell Contact	KEGG: hsa04514
944	Fibroblasts	T_NK	HLA-C	CD8B	0.0322899	0	HLA-C_CD8B	HLA-C - CD8B	MHC-I	Cell-Cell Contact	KEGG: hsa04514
945	pDCs	T_NK	HLA-C	CD8B	0.0336899	0	HLA-C_CD8B	HLA-C - CD8B	MHC-I	Cell-Cell Contact	KEGG: hsa04514
946	C0 TRPM4+ malignant cells	T_NK	HLA-E	CD8B	0.00980296	0	HLA-E_CD8B	HLA-E - CD8B	MHC-I	Cell-Cell Contact	KEGG: hsa04514
947	C1 SLPI+ malignant cells	T_NK	HLA-E	CD8B	0.00579973	0	HLA-E_CD8B	HLA-E - CD8B	MHC-I	Cell-Cell Contact	KEGG: hsa04514
948	C2 MIR205HG+ malignant cells	T_NK	HLA-E	CD8B	0.0150209	0	HLA-E_CD8B	HLA-E - CD8B	MHC-I	Cell-Cell Contact	KEGG: hsa04514
949	C3 NEFH+ malignant cells	T_NK	HLA-E	CD8B	0.0131972	0	HLA-E_CD8B	HLA-E - CD8B	MHC-I	Cell-Cell Contact	KEGG: hsa04514
950	T_NK	T_NK	HLA-E	CD8B	0.0347099	0	HLA-E_CD8B	HLA-E - CD8B	MHC-I	Cell-Cell Contact	KEGG: hsa04514
951	B_Plasma	T_NK	HLA-E	CD8B	0.0308164	0	HLA-E_CD8B	HLA-E - CD8B	MHC-I	Cell-Cell Contact	KEGG: hsa04514
952	ECs	T_NK	HLA-E	CD8B	0.0436368	0	HLA-E_CD8B	HLA-E - CD8B	MHC-I	Cell-Cell Contact	KEGG: hsa04514
953	Myeloid_cells	T_NK	HLA-E	CD8B	0.0297807	0	HLA-E_CD8B	HLA-E - CD8B	MHC-I	Cell-Cell Contact	KEGG: hsa04514
954	MCs	T_NK	HLA-E	CD8B	0.0185597	0	HLA-E_CD8B	HLA-E - CD8B	MHC-I	Cell-Cell Contact	KEGG: hsa04514
955	Pericytes_SMCs	T_NK	HLA-E	CD8B	0.0207652	0	HLA-E_CD8B	HLA-E - CD8B	MHC-I	Cell-Cell Contact	KEGG: hsa04514
956	Fibroblasts	T_NK	HLA-E	CD8B	0.0181934	0	HLA-E_CD8B	HLA-E - CD8B	MHC-I	Cell-Cell Contact	KEGG: hsa04514
957	pDCs	T_NK	HLA-E	CD8B	0.0188369	0	HLA-E_CD8B	HLA-E - CD8B	MHC-I	Cell-Cell Contact	KEGG: hsa04514
958	T_NK	T_NK	HLA-F	CD8B	0.00578032	0	HLA-F_CD8B	HLA-F - CD8B	MHC-I	Cell-Cell Contact	KEGG: hsa04514
959	ECs	T_NK	HLA-F	CD8B	0.00392839	0	HLA-F_CD8B	HLA-F - CD8B	MHC-I	Cell-Cell Contact	KEGG: hsa04514
960	C0 TRPM4+ malignant cells	Myeloid_cells	HLA-DPA1	CD4	0.00353578	0	HLA-DPA1_CD4	HLA-DPA1 - CD4	MHC-II	Cell-Cell Contact	KEGG: hsa04514
961	C3 NEFH+ malignant cells	Myeloid_cells	HLA-DPA1	CD4	0.00165728	0	HLA-DPA1_CD4	HLA-DPA1 - CD4	MHC-II	Cell-Cell Contact	KEGG: hsa04514
962	B_Plasma	Myeloid_cells	HLA-DPA1	CD4	0.0162196	0	HLA-DPA1_CD4	HLA-DPA1 - CD4	MHC-II	Cell-Cell Contact	KEGG: hsa04514
963	ECs	Myeloid_cells	HLA-DPA1	CD4	0.0101826	0	HLA-DPA1_CD4	HLA-DPA1 - CD4	MHC-II	Cell-Cell Contact	KEGG: hsa04514
964	Myeloid_cells	Myeloid_cells	HLA-DPA1	CD4	0.0259956	0	HLA-DPA1_CD4	HLA-DPA1 - CD4	MHC-II	Cell-Cell Contact	KEGG: hsa04514
965	Fibroblasts	Myeloid_cells	HLA-DPA1	CD4	0.00212691	0	HLA-DPA1_CD4	HLA-DPA1 - CD4	MHC-II	Cell-Cell Contact	KEGG: hsa04514
966	pDCs	Myeloid_cells	HLA-DPA1	CD4	0.0144366	0	HLA-DPA1_CD4	HLA-DPA1 - CD4	MHC-II	Cell-Cell Contact	KEGG: hsa04514
967	C0 TRPM4+ malignant cells	pDCs	HLA-DPA1	CD4	0.0065843	0	HLA-DPA1_CD4	HLA-DPA1 - CD4	MHC-II	Cell-Cell Contact	KEGG: hsa04514
968	C3 NEFH+ malignant cells	pDCs	HLA-DPA1	CD4	0.00309119	0	HLA-DPA1_CD4	HLA-DPA1 - CD4	MHC-II	Cell-Cell Contact	KEGG: hsa04514
969	B_Plasma	pDCs	HLA-DPA1	CD4	0.0298762	0	HLA-DPA1_CD4	HLA-DPA1 - CD4	MHC-II	Cell-Cell Contact	KEGG: hsa04514
970	ECs	pDCs	HLA-DPA1	CD4	0.0188535	0	HLA-DPA1_CD4	HLA-DPA1 - CD4	MHC-II	Cell-Cell Contact	KEGG: hsa04514
971	Myeloid_cells	pDCs	HLA-DPA1	CD4	0.047486	0	HLA-DPA1_CD4	HLA-DPA1 - CD4	MHC-II	Cell-Cell Contact	KEGG: hsa04514
972	Fibroblasts	pDCs	HLA-DPA1	CD4	0.00396555	0	HLA-DPA1_CD4	HLA-DPA1 - CD4	MHC-II	Cell-Cell Contact	KEGG: hsa04514
973	pDCs	pDCs	HLA-DPA1	CD4	0.0266326	0	HLA-DPA1_CD4	HLA-DPA1 - CD4	MHC-II	Cell-Cell Contact	KEGG: hsa04514
974	C0 TRPM4+ malignant cells	Myeloid_cells	HLA-DPB1	CD4	0.00452764	0	HLA-DPB1_CD4	HLA-DPB1 - CD4	MHC-II	Cell-Cell Contact	KEGG: hsa04514
975	C1 SLPI+ malignant cells	Myeloid_cells	HLA-DPB1	CD4	0.00169228	0	HLA-DPB1_CD4	HLA-DPB1 - CD4	MHC-II	Cell-Cell Contact	KEGG: hsa04514
976	C2 MIR205HG+ malignant cells	Myeloid_cells	HLA-DPB1	CD4	0.00149682	0	HLA-DPB1_CD4	HLA-DPB1 - CD4	MHC-II	Cell-Cell Contact	KEGG: hsa04514
977	C3 NEFH+ malignant cells	Myeloid_cells	HLA-DPB1	CD4	0.00200811	0	HLA-DPB1_CD4	HLA-DPB1 - CD4	MHC-II	Cell-Cell Contact	KEGG: hsa04514
978	T_NK	Myeloid_cells	HLA-DPB1	CD4	0.00230838	0	HLA-DPB1_CD4	HLA-DPB1 - CD4	MHC-II	Cell-Cell Contact	KEGG: hsa04514
979	B_Plasma	Myeloid_cells	HLA-DPB1	CD4	0.019183	0	HLA-DPB1_CD4	HLA-DPB1 - CD4	MHC-II	Cell-Cell Contact	KEGG: hsa04514
980	ECs	Myeloid_cells	HLA-DPB1	CD4	0.0104931	0	HLA-DPB1_CD4	HLA-DPB1 - CD4	MHC-II	Cell-Cell Contact	KEGG: hsa04514
981	Myeloid_cells	Myeloid_cells	HLA-DPB1	CD4	0.0274427	0	HLA-DPB1_CD4	HLA-DPB1 - CD4	MHC-II	Cell-Cell Contact	KEGG: hsa04514
982	Fibroblasts	Myeloid_cells	HLA-DPB1	CD4	0.00241157	0	HLA-DPB1_CD4	HLA-DPB1 - CD4	MHC-II	Cell-Cell Contact	KEGG: hsa04514
983	pDCs	Myeloid_cells	HLA-DPB1	CD4	0.0174719	0	HLA-DPB1_CD4	HLA-DPB1 - CD4	MHC-II	Cell-Cell Contact	KEGG: hsa04514
984	C0 TRPM4+ malignant cells	pDCs	HLA-DPB1	CD4	0.00842409	0	HLA-DPB1_CD4	HLA-DPB1 - CD4	MHC-II	Cell-Cell Contact	KEGG: hsa04514
985	C1 SLPI+ malignant cells	pDCs	HLA-DPB1	CD4	0.00315639	0	HLA-DPB1_CD4	HLA-DPB1 - CD4	MHC-II	Cell-Cell Contact	KEGG: hsa04514
986	C2 MIR205HG+ malignant cells	pDCs	HLA-DPB1	CD4	0.00279229	0	HLA-DPB1_CD4	HLA-DPB1 - CD4	MHC-II	Cell-Cell Contact	KEGG: hsa04514
987	C3 NEFH+ malignant cells	pDCs	HLA-DPB1	CD4	0.00374443	0	HLA-DPB1_CD4	HLA-DPB1 - CD4	MHC-II	Cell-Cell Contact	KEGG: hsa04514
988	T_NK	pDCs	HLA-DPB1	CD4	0.00430322	0	HLA-DPB1_CD4	HLA-DPB1 - CD4	MHC-II	Cell-Cell Contact	KEGG: hsa04514
989	B_Plasma	pDCs	HLA-DPB1	CD4	0.0352452	0	HLA-DPB1_CD4	HLA-DPB1 - CD4	MHC-II	Cell-Cell Contact	KEGG: hsa04514
990	ECs	pDCs	HLA-DPB1	CD4	0.0194233	0	HLA-DPB1_CD4	HLA-DPB1 - CD4	MHC-II	Cell-Cell Contact	KEGG: hsa04514
991	Myeloid_cells	pDCs	HLA-DPB1	CD4	0.050068	0	HLA-DPB1_CD4	HLA-DPB1 - CD4	MHC-II	Cell-Cell Contact	KEGG: hsa04514
992	Fibroblasts	pDCs	HLA-DPB1	CD4	0.00449518	0	HLA-DPB1_CD4	HLA-DPB1 - CD4	MHC-II	Cell-Cell Contact	KEGG: hsa04514
993	pDCs	pDCs	HLA-DPB1	CD4	0.0321484	0	HLA-DPB1_CD4	HLA-DPB1 - CD4	MHC-II	Cell-Cell Contact	KEGG: hsa04514
994	B_Plasma	Myeloid_cells	HLA-DQA1	CD4	0.00984825	0	HLA-DQA1_CD4	HLA-DQA1 - CD4	MHC-II	Cell-Cell Contact	KEGG: hsa04514
995	ECs	Myeloid_cells	HLA-DQA1	CD4	0.00191819	0	HLA-DQA1_CD4	HLA-DQA1 - CD4	MHC-II	Cell-Cell Contact	KEGG: hsa04514
996	Myeloid_cells	Myeloid_cells	HLA-DQA1	CD4	0.0175429	0	HLA-DQA1_CD4	HLA-DQA1 - CD4	MHC-II	Cell-Cell Contact	KEGG: hsa04514
997	pDCs	Myeloid_cells	HLA-DQA1	CD4	0.00933762	0	HLA-DQA1_CD4	HLA-DQA1 - CD4	MHC-II	Cell-Cell Contact	KEGG: hsa04514
998	B_Plasma	pDCs	HLA-DQA1	CD4	0.0182397	0	HLA-DQA1_CD4	HLA-DQA1 - CD4	MHC-II	Cell-Cell Contact	KEGG: hsa04514
999	ECs	pDCs	HLA-DQA1	CD4	0.00357705	0	HLA-DQA1_CD4	HLA-DQA1 - CD4	MHC-II	Cell-Cell Contact	KEGG: hsa04514
1000	Myeloid_cells	pDCs	HLA-DQA1	CD4	0.0322771	0	HLA-DQA1_CD4	HLA-DQA1 - CD4	MHC-II	Cell-Cell Contact	KEGG: hsa04514
1001	pDCs	pDCs	HLA-DQA1	CD4	0.0173016	0	HLA-DQA1_CD4	HLA-DQA1 - CD4	MHC-II	Cell-Cell Contact	KEGG: hsa04514
1002	C0 TRPM4+ malignant cells	Myeloid_cells	HLA-DMA	CD4	0.000730793	0	HLA-DMA_CD4	HLA-DMA - CD4	MHC-II	Cell-Cell Contact	KEGG: hsa04514
1003	B_Plasma	Myeloid_cells	HLA-DMA	CD4	0.0081539	0	HLA-DMA_CD4	HLA-DMA - CD4	MHC-II	Cell-Cell Contact	KEGG: hsa04514
1004	ECs	Myeloid_cells	HLA-DMA	CD4	0.00298177	0	HLA-DMA_CD4	HLA-DMA - CD4	MHC-II	Cell-Cell Contact	KEGG: hsa04514
1005	Myeloid_cells	Myeloid_cells	HLA-DMA	CD4	0.0145056	0	HLA-DMA_CD4	HLA-DMA - CD4	MHC-II	Cell-Cell Contact	KEGG: hsa04514
1006	pDCs	Myeloid_cells	HLA-DMA	CD4	0.00770137	0	HLA-DMA_CD4	HLA-DMA - CD4	MHC-II	Cell-Cell Contact	KEGG: hsa04514
1007	C0 TRPM4+ malignant cells	pDCs	HLA-DMA	CD4	0.00136419	0	HLA-DMA_CD4	HLA-DMA - CD4	MHC-II	Cell-Cell Contact	KEGG: hsa04514
1008	B_Plasma	pDCs	HLA-DMA	CD4	0.0151237	0	HLA-DMA_CD4	HLA-DMA - CD4	MHC-II	Cell-Cell Contact	KEGG: hsa04514
1009	ECs	pDCs	HLA-DMA	CD4	0.0055553	0	HLA-DMA_CD4	HLA-DMA - CD4	MHC-II	Cell-Cell Contact	KEGG: hsa04514
1010	Myeloid_cells	pDCs	HLA-DMA	CD4	0.0267582	0	HLA-DMA_CD4	HLA-DMA - CD4	MHC-II	Cell-Cell Contact	KEGG: hsa04514
1011	pDCs	pDCs	HLA-DMA	CD4	0.0142899	0	HLA-DMA_CD4	HLA-DMA - CD4	MHC-II	Cell-Cell Contact	KEGG: hsa04514
1012	C0 TRPM4+ malignant cells	Myeloid_cells	HLA-DMB	CD4	0.00201011	0	HLA-DMB_CD4	HLA-DMB - CD4	MHC-II	Cell-Cell Contact	KEGG: hsa04514
1013	B_Plasma	Myeloid_cells	HLA-DMB	CD4	0.00269366	0	HLA-DMB_CD4	HLA-DMB - CD4	MHC-II	Cell-Cell Contact	KEGG: hsa04514
1014	Myeloid_cells	Myeloid_cells	HLA-DMB	CD4	0.00883595	0	HLA-DMB_CD4	HLA-DMB - CD4	MHC-II	Cell-Cell Contact	KEGG: hsa04514
1015	pDCs	Myeloid_cells	HLA-DMB	CD4	0.00230883	0	HLA-DMB_CD4	HLA-DMB - CD4	MHC-II	Cell-Cell Contact	KEGG: hsa04514
1016	C0 TRPM4+ malignant cells	pDCs	HLA-DMB	CD4	0.00374815	0	HLA-DMB_CD4	HLA-DMB - CD4	MHC-II	Cell-Cell Contact	KEGG: hsa04514
1017	B_Plasma	pDCs	HLA-DMB	CD4	0.00501977	0	HLA-DMB_CD4	HLA-DMB - CD4	MHC-II	Cell-Cell Contact	KEGG: hsa04514
1018	Myeloid_cells	pDCs	HLA-DMB	CD4	0.0163791	0	HLA-DMB_CD4	HLA-DMB - CD4	MHC-II	Cell-Cell Contact	KEGG: hsa04514
1019	pDCs	pDCs	HLA-DMB	CD4	0.00430406	0	HLA-DMB_CD4	HLA-DMB - CD4	MHC-II	Cell-Cell Contact	KEGG: hsa04514
1020	Myeloid_cells	Myeloid_cells	HLA-DQA2	CD4	0.0014538	0	HLA-DQA2_CD4	HLA-DQA2 - CD4	MHC-II	Cell-Cell Contact	KEGG: hsa04514
1021	pDCs	Myeloid_cells	HLA-DQA2	CD4	0.00197226	0	HLA-DQA2_CD4	HLA-DQA2 - CD4	MHC-II	Cell-Cell Contact	KEGG: hsa04514
1022	Myeloid_cells	pDCs	HLA-DQA2	CD4	0.00271213	0	HLA-DQA2_CD4	HLA-DQA2 - CD4	MHC-II	Cell-Cell Contact	KEGG: hsa04514
1023	pDCs	pDCs	HLA-DQA2	CD4	0.00367771	0	HLA-DQA2_CD4	HLA-DQA2 - CD4	MHC-II	Cell-Cell Contact	KEGG: hsa04514
1024	B_Plasma	Myeloid_cells	HLA-DQB1	CD4	0.0121746	0	HLA-DQB1_CD4	HLA-DQB1 - CD4	MHC-II	Cell-Cell Contact	KEGG: hsa04514
1025	ECs	Myeloid_cells	HLA-DQB1	CD4	0.00275198	0	HLA-DQB1_CD4	HLA-DQB1 - CD4	MHC-II	Cell-Cell Contact	KEGG: hsa04514
1026	Myeloid_cells	Myeloid_cells	HLA-DQB1	CD4	0.0174311	0	HLA-DQB1_CD4	HLA-DQB1 - CD4	MHC-II	Cell-Cell Contact	KEGG: hsa04514
1027	pDCs	Myeloid_cells	HLA-DQB1	CD4	0.0100533	0	HLA-DQB1_CD4	HLA-DQB1 - CD4	MHC-II	Cell-Cell Contact	KEGG: hsa04514
1028	B_Plasma	pDCs	HLA-DQB1	CD4	0.0225032	0	HLA-DQB1_CD4	HLA-DQB1 - CD4	MHC-II	Cell-Cell Contact	KEGG: hsa04514
1029	ECs	pDCs	HLA-DQB1	CD4	0.00512819	0	HLA-DQB1_CD4	HLA-DQB1 - CD4	MHC-II	Cell-Cell Contact	KEGG: hsa04514
1030	Myeloid_cells	pDCs	HLA-DQB1	CD4	0.0320744	0	HLA-DQB1_CD4	HLA-DQB1 - CD4	MHC-II	Cell-Cell Contact	KEGG: hsa04514
1031	pDCs	pDCs	HLA-DQB1	CD4	0.0186162	0	HLA-DQB1_CD4	HLA-DQB1 - CD4	MHC-II	Cell-Cell Contact	KEGG: hsa04514
1032	C0 TRPM4+ malignant cells	Myeloid_cells	HLA-DRA	CD4	0.00652479	0	HLA-DRA_CD4	HLA-DRA - CD4	MHC-II	Cell-Cell Contact	KEGG: hsa04514
1033	C1 SLPI+ malignant cells	Myeloid_cells	HLA-DRA	CD4	0.00255983	0	HLA-DRA_CD4	HLA-DRA - CD4	MHC-II	Cell-Cell Contact	KEGG: hsa04514
1034	C2 MIR205HG+ malignant cells	Myeloid_cells	HLA-DRA	CD4	0.00291673	0	HLA-DRA_CD4	HLA-DRA - CD4	MHC-II	Cell-Cell Contact	KEGG: hsa04514
1035	C3 NEFH+ malignant cells	Myeloid_cells	HLA-DRA	CD4	0.00256977	0	HLA-DRA_CD4	HLA-DRA - CD4	MHC-II	Cell-Cell Contact	KEGG: hsa04514
1036	B_Plasma	Myeloid_cells	HLA-DRA	CD4	0.0247638	0	HLA-DRA_CD4	HLA-DRA - CD4	MHC-II	Cell-Cell Contact	KEGG: hsa04514
1037	ECs	Myeloid_cells	HLA-DRA	CD4	0.0157797	0	HLA-DRA_CD4	HLA-DRA - CD4	MHC-II	Cell-Cell Contact	KEGG: hsa04514
1038	Myeloid_cells	Myeloid_cells	HLA-DRA	CD4	0.0295673	0	HLA-DRA_CD4	HLA-DRA - CD4	MHC-II	Cell-Cell Contact	KEGG: hsa04514
1039	Pericytes_SMCs	Myeloid_cells	HLA-DRA	CD4	0.0019912	0	HLA-DRA_CD4	HLA-DRA - CD4	MHC-II	Cell-Cell Contact	KEGG: hsa04514
1040	Fibroblasts	Myeloid_cells	HLA-DRA	CD4	0.00297632	0	HLA-DRA_CD4	HLA-DRA - CD4	MHC-II	Cell-Cell Contact	KEGG: hsa04514
1041	pDCs	Myeloid_cells	HLA-DRA	CD4	0.0223007	0	HLA-DRA_CD4	HLA-DRA - CD4	MHC-II	Cell-Cell Contact	KEGG: hsa04514
1042	C0 TRPM4+ malignant cells	pDCs	HLA-DRA	CD4	0.0121191	0	HLA-DRA_CD4	HLA-DRA - CD4	MHC-II	Cell-Cell Contact	KEGG: hsa04514
1043	C1 SLPI+ malignant cells	pDCs	HLA-DRA	CD4	0.00477092	0	HLA-DRA_CD4	HLA-DRA - CD4	MHC-II	Cell-Cell Contact	KEGG: hsa04514
1044	C2 MIR205HG+ malignant cells	pDCs	HLA-DRA	CD4	0.00543443	0	HLA-DRA_CD4	HLA-DRA - CD4	MHC-II	Cell-Cell Contact	KEGG: hsa04514
1045	C3 NEFH+ malignant cells	pDCs	HLA-DRA	CD4	0.00478941	0	HLA-DRA_CD4	HLA-DRA - CD4	MHC-II	Cell-Cell Contact	KEGG: hsa04514
1046	B_Plasma	pDCs	HLA-DRA	CD4	0.0452832	0	HLA-DRA_CD4	HLA-DRA - CD4	MHC-II	Cell-Cell Contact	KEGG: hsa04514
1047	ECs	pDCs	HLA-DRA	CD4	0.0290768	0	HLA-DRA_CD4	HLA-DRA - CD4	MHC-II	Cell-Cell Contact	KEGG: hsa04514
1048	Myeloid_cells	pDCs	HLA-DRA	CD4	0.0538471	0	HLA-DRA_CD4	HLA-DRA - CD4	MHC-II	Cell-Cell Contact	KEGG: hsa04514
1049	Pericytes_SMCs	pDCs	HLA-DRA	CD4	0.00371296	0	HLA-DRA_CD4	HLA-DRA - CD4	MHC-II	Cell-Cell Contact	KEGG: hsa04514
1050	Fibroblasts	pDCs	HLA-DRA	CD4	0.00554517	0	HLA-DRA_CD4	HLA-DRA - CD4	MHC-II	Cell-Cell Contact	KEGG: hsa04514
1051	pDCs	pDCs	HLA-DRA	CD4	0.0408647	0	HLA-DRA_CD4	HLA-DRA - CD4	MHC-II	Cell-Cell Contact	KEGG: hsa04514
1052	C0 TRPM4+ malignant cells	Myeloid_cells	HLA-DRB1	CD4	0.0032499	0	HLA-DRB1_CD4	HLA-DRB1 - CD4	MHC-II	Cell-Cell Contact	KEGG: hsa04514
1053	C1 SLPI+ malignant cells	Myeloid_cells	HLA-DRB1	CD4	0.00128654	0	HLA-DRB1_CD4	HLA-DRB1 - CD4	MHC-II	Cell-Cell Contact	KEGG: hsa04514
1054	C2 MIR205HG+ malignant cells	Myeloid_cells	HLA-DRB1	CD4	0.00182855	0	HLA-DRB1_CD4	HLA-DRB1 - CD4	MHC-II	Cell-Cell Contact	KEGG: hsa04514
1055	C3 NEFH+ malignant cells	Myeloid_cells	HLA-DRB1	CD4	0.00154481	0	HLA-DRB1_CD4	HLA-DRB1 - CD4	MHC-II	Cell-Cell Contact	KEGG: hsa04514
1056	B_Plasma	Myeloid_cells	HLA-DRB1	CD4	0.0174001	0	HLA-DRB1_CD4	HLA-DRB1 - CD4	MHC-II	Cell-Cell Contact	KEGG: hsa04514
1057	ECs	Myeloid_cells	HLA-DRB1	CD4	0.0157602	0	HLA-DRB1_CD4	HLA-DRB1 - CD4	MHC-II	Cell-Cell Contact	KEGG: hsa04514
1058	Myeloid_cells	Myeloid_cells	HLA-DRB1	CD4	0.0250836	0	HLA-DRB1_CD4	HLA-DRB1 - CD4	MHC-II	Cell-Cell Contact	KEGG: hsa04514
1059	Fibroblasts	Myeloid_cells	HLA-DRB1	CD4	0.00177198	0	HLA-DRB1_CD4	HLA-DRB1 - CD4	MHC-II	Cell-Cell Contact	KEGG: hsa04514
1060	pDCs	Myeloid_cells	HLA-DRB1	CD4	0.0159418	0	HLA-DRB1_CD4	HLA-DRB1 - CD4	MHC-II	Cell-Cell Contact	KEGG: hsa04514
1061	C0 TRPM4+ malignant cells	pDCs	HLA-DRB1	CD4	0.00605343	0	HLA-DRB1_CD4	HLA-DRB1 - CD4	MHC-II	Cell-Cell Contact	KEGG: hsa04514
1062	C1 SLPI+ malignant cells	pDCs	HLA-DRB1	CD4	0.00240046	0	HLA-DRB1_CD4	HLA-DRB1 - CD4	MHC-II	Cell-Cell Contact	KEGG: hsa04514
1063	C2 MIR205HG+ malignant cells	pDCs	HLA-DRB1	CD4	0.00341015	0	HLA-DRB1_CD4	HLA-DRB1 - CD4	MHC-II	Cell-Cell Contact	KEGG: hsa04514
1064	C3 NEFH+ malignant cells	pDCs	HLA-DRB1	CD4	0.00288171	0	HLA-DRB1_CD4	HLA-DRB1 - CD4	MHC-II	Cell-Cell Contact	KEGG: hsa04514
1065	B_Plasma	pDCs	HLA-DRB1	CD4	0.0320183	0	HLA-DRB1_CD4	HLA-DRB1 - CD4	MHC-II	Cell-Cell Contact	KEGG: hsa04514
1066	ECs	pDCs	HLA-DRB1	CD4	0.0290414	0	HLA-DRB1_CD4	HLA-DRB1 - CD4	MHC-II	Cell-Cell Contact	KEGG: hsa04514
1067	Myeloid_cells	pDCs	HLA-DRB1	CD4	0.0458555	0	HLA-DRB1_CD4	HLA-DRB1 - CD4	MHC-II	Cell-Cell Contact	KEGG: hsa04514
1068	Fibroblasts	pDCs	HLA-DRB1	CD4	0.00330481	0	HLA-DRB1_CD4	HLA-DRB1 - CD4	MHC-II	Cell-Cell Contact	KEGG: hsa04514
1069	pDCs	pDCs	HLA-DRB1	CD4	0.0293714	0	HLA-DRB1_CD4	HLA-DRB1 - CD4	MHC-II	Cell-Cell Contact	KEGG: hsa04514
1070	C0 TRPM4+ malignant cells	Myeloid_cells	HLA-DRB5	CD4	0.000751884	0	HLA-DRB5_CD4	HLA-DRB5 - CD4	MHC-II	Cell-Cell Contact	KEGG: hsa04514
1071	B_Plasma	Myeloid_cells	HLA-DRB5	CD4	0.00311625	0	HLA-DRB5_CD4	HLA-DRB5 - CD4	MHC-II	Cell-Cell Contact	KEGG: hsa04514
1072	ECs	Myeloid_cells	HLA-DRB5	CD4	0.00311259	0	HLA-DRB5_CD4	HLA-DRB5 - CD4	MHC-II	Cell-Cell Contact	KEGG: hsa04514
1073	Myeloid_cells	Myeloid_cells	HLA-DRB5	CD4	0.0113458	0	HLA-DRB5_CD4	HLA-DRB5 - CD4	MHC-II	Cell-Cell Contact	KEGG: hsa04514
1074	pDCs	Myeloid_cells	HLA-DRB5	CD4	0.00939573	0	HLA-DRB5_CD4	HLA-DRB5 - CD4	MHC-II	Cell-Cell Contact	KEGG: hsa04514
1075	C0 TRPM4+ malignant cells	pDCs	HLA-DRB5	CD4	0.00140353	0	HLA-DRB5_CD4	HLA-DRB5 - CD4	MHC-II	Cell-Cell Contact	KEGG: hsa04514
1076	B_Plasma	pDCs	HLA-DRB5	CD4	0.00580516	0	HLA-DRB5_CD4	HLA-DRB5 - CD4	MHC-II	Cell-Cell Contact	KEGG: hsa04514
1077	ECs	pDCs	HLA-DRB5	CD4	0.00579836	0	HLA-DRB5_CD4	HLA-DRB5 - CD4	MHC-II	Cell-Cell Contact	KEGG: hsa04514
1078	Myeloid_cells	pDCs	HLA-DRB5	CD4	0.0209863	0	HLA-DRB5_CD4	HLA-DRB5 - CD4	MHC-II	Cell-Cell Contact	KEGG: hsa04514
1079	pDCs	pDCs	HLA-DRB5	CD4	0.0174084	0	HLA-DRB5_CD4	HLA-DRB5 - CD4	MHC-II	Cell-Cell Contact	KEGG: hsa04514
1080	C0 TRPM4+ malignant cells	C0 TRPM4+ malignant cells	MPZL1	MPZL1	0.000686913	0	MPZL1_MPZL1	MPZL1 - MPZL1	MPZ	Cell-Cell Contact	KEGG: hsa04514
1081	C3 NEFH+ malignant cells	C0 TRPM4+ malignant cells	MPZL1	MPZL1	0.00049454	0	MPZL1_MPZL1	MPZL1 - MPZL1	MPZ	Cell-Cell Contact	KEGG: hsa04514
1082	C0 TRPM4+ malignant cells	C3 NEFH+ malignant cells	MPZL1	MPZL1	0.00049454	0	MPZL1_MPZL1	MPZL1 - MPZL1	MPZ	Cell-Cell Contact	KEGG: hsa04514
1083	C3 NEFH+ malignant cells	C3 NEFH+ malignant cells	MPZL1	MPZL1	0.000356023	0	MPZL1_MPZL1	MPZL1 - MPZL1	MPZ	Cell-Cell Contact	KEGG: hsa04514
1084	Pericytes_SMCs	C0 TRPM4+ malignant cells	JAG1	NOTCH2	0.00176026	0	JAG1_NOTCH2	JAG1 - NOTCH2	NOTCH	Cell-Cell Contact	PMID: 22353464
1085	Pericytes_SMCs	Pericytes_SMCs	JAG1	NOTCH3	0.01342	0	JAG1_NOTCH3	JAG1 - NOTCH3	NOTCH	Cell-Cell Contact	PMID: 22353464
1086	Pericytes_SMCs	ECs	JAG1	NOTCH4	0.00408356	0	JAG1_NOTCH4	JAG1 - NOTCH4	NOTCH	Cell-Cell Contact	PMID: 22353464
1087	Pericytes_SMCs	pDCs	JAG1	NOTCH4	0.0030754	0	JAG1_NOTCH4	JAG1 - NOTCH4	NOTCH	Cell-Cell Contact	PMID: 22353464
1088	C0 TRPM4+ malignant cells	C0 TRPM4+ malignant cells	OCLN	OCLN	0.000410878	0	OCLN_OCLN	OCLN - OCLN	OCLN	Cell-Cell Contact	KEGG: hsa04514
1089	ECs	C0 TRPM4+ malignant cells	SELE	CD44	0.0079472	0	SELE_CD44	SELE - CD44	SELE	Cell-Cell Contact	PMC4571854
1090	ECs	C2 MIR205HG+ malignant cells	SELE	CD44	0.00413956	0	SELE_CD44	SELE - CD44	SELE	Cell-Cell Contact	PMC4571854
1091	ECs	C3 NEFH+ malignant cells	SELE	CD44	0.00410419	0	SELE_CD44	SELE - CD44	SELE	Cell-Cell Contact	PMC4571854
1092	ECs	T_NK	SELE	CD44	0.00665452	0	SELE_CD44	SELE - CD44	SELE	Cell-Cell Contact	PMC4571854
1093	ECs	B_Plasma	SELE	CD44	0.00557642	0	SELE_CD44	SELE - CD44	SELE	Cell-Cell Contact	PMC4571854
1094	ECs	Myeloid_cells	SELE	CD44	0.0054607	0	SELE_CD44	SELE - CD44	SELE	Cell-Cell Contact	PMC4571854
1095	ECs	MCs	SELE	CD44	0.0251879	0	SELE_CD44	SELE - CD44	SELE	Cell-Cell Contact	PMC4571854
1096	ECs	Pericytes_SMCs	SELE	CD44	0.00435218	0	SELE_CD44	SELE - CD44	SELE	Cell-Cell Contact	PMC4571854
1097	ECs	Fibroblasts	SELE	CD44	0.00343687	0	SELE_CD44	SELE - CD44	SELE	Cell-Cell Contact	PMC4571854
1098	ECs	pDCs	SELE	CD44	0.00346067	0	SELE_CD44	SELE - CD44	SELE	Cell-Cell Contact	PMC4571854
1099	ECs	C0 TRPM4+ malignant cells	SELE	GLG1	0.000984343	0	SELE_GLG1	SELE - GLG1	SELE	Cell-Cell Contact	PMID: 11404363
1100	B_Plasma	ECs	SELL	CD34	0.00397859	0	SELL_CD34	SELL - CD34	SELL	Cell-Cell Contact	PMID: 7692600; PMID: 8977216
1101	pDCs	ECs	SELL	CD34	0.0046444	0	SELL_CD34	SELL - CD34	SELL	Cell-Cell Contact	PMID: 7692600; PMID: 8977216
1102	B_Plasma	ECs	SELL	PODXL	0.00361318	0	SELL_PODXL	SELL - PODXL	SELL	Cell-Cell Contact	PMID: 22814396
1103	pDCs	ECs	SELL	PODXL	0.0042181	0	SELL_PODXL	SELL - PODXL	SELL	Cell-Cell Contact	PMID: 22814396
1104	pDCs	ECs	SELPLG	SELE	0.00399429	0	SELPLG_SELE	SELPLG - SELE	SELPLG	Cell-Cell Contact	PMC4571854
1105	pDCs	B_Plasma	SELPLG	SELL	0.00288082	0	SELPLG_SELL	SELPLG - SELL	SELPLG	Cell-Cell Contact	PMC2431087; PMID: 8892633,PMID: 8896607
1106	pDCs	pDCs	SELPLG	SELL	0.00336353	0	SELPLG_SELL	SELPLG - SELL	SELPLG	Cell-Cell Contact	PMC2431087; PMID: 8892633,PMID: 8896607
1107	pDCs	ECs	SELPLG	SELP	0.0031454	0	SELPLG_SELP	SELPLG - SELP	SELPLG	Cell-Cell Contact	PMID: 19118202; PMID: 9829984
1108	C0 TRPM4+ malignant cells	C0 TRPM4+ malignant cells	SEMA4A	PLXNB2	0.000406051	0	SEMA4A_PLXNB2	SEMA4A - PLXNB2	SEMA4	Cell-Cell Contact	PMID: 27533782
1109	C0 TRPM4+ malignant cells	C3 NEFH+ malignant cells	SEMA4A	PLXNB2	0.000625226	0	SEMA4A_PLXNB2	SEMA4A - PLXNB2	SEMA4	Cell-Cell Contact	PMID: 27533782
